# Supplementary material for: 2-Chloro-N-methyl-N-phenyl­acetamide
Source: Acta Crystallogr Sect E Struct Rep Online. 2010 Dec 11;67(Pt 1):o68. doi: 10.1107/S1600536810050427 (PMC3050318; doi:10.1107/S1600536810050427)
Supplement: Supplementary file 2 [file e-67-00o68-Isup2.hkl]

# 
# h,k,l, Fc-squared, Fo-squared, sigma(Fo-squared) and status flag 
# 
data_I
_shelx_title ' z in P2(1)/c' 
_shelx_refln_list_code          4 
_shelx_F_calc_maximum      132.78 
_exptl_crystal_F_000       384.00 
_reflns_d_resolution_high  0.6794 
 
loop_ 
 _symmetry_equiv_pos_as_xyz 
 'x, y, z' 
 '-x, y+1/2, -z+1/2' 
 '-x, -y, -z' 
 'x, -y-1/2, z-1/2' 
 
_cell_length_a     7.3391 
_cell_length_b     6.5898 
_cell_length_c    18.9411 
_cell_angle_alpha  90.000 
_cell_angle_beta   91.192 
_cell_angle_gamma  90.000 
 
_shelx_F_squared_multiplier     1.000 
 
loop_ 
 _refln_index_h 
 _refln_index_k 
 _refln_index_l 
 _refln_F_squared_calc 
 _refln_F_squared_meas 
 _refln_F_squared_sigma 
 _refln_observed_status 
   1   0   0      237.85      235.06      4.00 o 
   2   0   0     5529.13     5609.31     65.85 o 
   3   0   0     2025.19     1965.94     22.09 o 
   4   0   0      185.17      162.56      3.20 o 
   5   0   0      207.13      192.77      3.68 o 
   6   0   0        0.80        2.01      0.75 o 
   7   0   0      242.44      251.57      5.80 o 
   8   0   0        6.37        6.47      1.62 o 
   9   0   0       11.58       15.03      2.26 o 
   1   1   0     9555.51     8493.39     60.34 o 
   2   1   0     4829.08     4673.17     31.83 o 
   3   1   0      695.46      699.86      4.59 o 
   4   1   0      159.79      187.26      1.87 o 
   5   1   0       42.24       50.84      0.95 o 
   6   1   0      641.67      634.94      5.56 o 
   7   1   0        0.02        0.07      0.58 o 
   8   1   0       22.92       24.25      2.42 o 
   9   1   0        4.15        5.98      1.94 o 
  10   1   0        3.67        5.01      2.10 o 
   0   2   0      848.66      857.21     12.52 o 
   1   2   0      142.36      142.87      1.65 o 
   2   2   0     1275.41     1338.29      9.73 o 
   3   2   0      384.14      430.37      5.21 o 
   4   2   0      963.23     1002.58      7.66 o 
   5   2   0       20.00       19.09      0.73 o 
   6   2   0       32.30       38.27      1.53 o 
   7   2   0       28.37       30.44      1.54 o 
   8   2   0        3.07        5.17      1.45 o 
   9   2   0        0.71        2.26      1.62 o 
  10   2   0        3.37        6.30      2.10 o 
   1   3   0      257.22      285.38      2.88 o 
   2   3   0      203.78      245.79      3.09 o 
   3   3   0       52.93       58.36      2.15 o 
   4   3   0       83.87       89.55      1.81 o 
   5   3   0        0.91        2.14      0.44 o 
   6   3   0        7.49        7.64      0.76 o 
   7   3   0        1.36        0.99      0.78 o 
   8   3   0        2.26        2.74      1.08 o 
   9   3   0        0.02        1.13      1.45 o 
  10   3   0        0.06       -1.45      1.45 o 
   0   4   0      133.53      116.68      2.28 o 
   1   4   0      126.88      123.37      2.37 o 
   2   4   0        1.31        1.06      0.45 o 
   3   4   0       55.01       52.66      1.44 o 
   4   4   0       60.22       62.09      1.91 o 
   5   4   0        3.26        2.31      0.93 o 
   6   4   0        0.68       -0.29      0.85 o 
   7   4   0        6.00        5.96      1.05 o 
   8   4   0        6.92        6.40      1.24 o 
   9   4   0        0.18        2.75      1.62 o 
   1   5   0       81.48       84.08      1.75 o 
   2   5   0      295.48      300.19      5.21 o 
   3   5   0        6.52        9.55      1.54 o 
   4   5   0        1.46        1.55      0.81 o 
   5   5   0       29.45       26.20      1.85 o 
   6   5   0       14.08       14.28      2.91 o 
   7   5   0        2.10        0.71      1.45 o 
   8   5   0        2.38        1.65      1.05 o 
   9   5   0        0.38        0.94      1.45 o 
   0   6   0       32.61       29.58      3.07 o 
   1   6   0       37.51       38.61      2.29 o 
   2   6   0        7.52        5.54      1.07 o 
   3   6   0        9.96        4.20      2.10 o 
   4   6   0       65.74       64.86      2.57 o 
   5   6   0       45.12       47.38      6.87 o 
   6   6   0       10.81        8.94      1.61 o 
   7   6   0        5.20        5.74      1.67 o 
   8   6   0        2.25        4.20      2.10 o 
   1   7   0        1.29        1.86      1.26 o 
   2   7   0       23.60       22.63      3.39 o 
   3   7   0        5.65        5.66      2.26 o 
   4   7   0       23.33       34.27      4.20 o 
   5   7   0        4.28        2.71      1.28 o 
   6   7   0        6.78        6.74      1.70 o 
   7   7   0        0.43       -0.23      1.51 o 
   0   8   0       10.82       10.02      2.75 o 
   1   8   0        2.97        2.42      1.49 o 
   2   8   0       13.73       13.26      3.07 o 
   3   8   0        0.40        0.81      2.10 o 
   4   8   0        0.26       -1.62      2.10 o 
   5   8   0        0.57        1.02      2.67 o 
   6   8   0        0.00       -0.22      1.47 o 
   1   9   0        1.08        0.65      2.59 o 
   2   9   0        3.59        6.14      3.07 o 
   3   9   0        0.14       -1.78      2.42 o 
   4   9   0        1.57        2.42      2.91 o 
 -10   1   1        1.33        0.48      1.62 o 
  -9   1   1        2.55        2.75      1.62 o 
  -8   1   1        0.54        0.00      1.13 o 
  -7   1   1       28.25       28.08      1.83 o 
  -6   1   1       61.20       55.59      1.27 o 
  -5   1   1       73.49       76.23      1.82 o 
  -4   1   1     1052.87     1071.61      7.50 o 
  -3   1   1      685.74      692.73      5.38 o 
  -2   1   1     1002.35     1058.50      7.64 o 
  -1   1   1      222.22      230.12      2.02 o 
   0   1   1     1887.99     1933.62     23.01 o 
   1   1   1      476.46      472.31      3.63 o 
   2   1   1     4109.55     4086.78     27.88 o 
   3   1   1      217.41      237.97      2.10 o 
   4   1   1      396.75      394.66      3.31 o 
   5   1   1      212.18      195.70      2.20 o 
   6   1   1        4.15        3.67      0.64 o 
   7   1   1       25.10       24.32      2.05 o 
   8   1   1        6.59       13.26      2.10 o 
   9   1   1        0.12       -0.32      1.45 o 
  10   1   1        1.79        0.48      1.78 o 
 -10   2   1        0.31        0.00      1.62 o 
  -9   2   1        0.86        2.91      1.62 o 
  -8   2   1        5.16        3.72      1.45 o 
  -7   2   1        6.32        5.56      1.08 o 
  -6   2   1        4.51        4.97      1.56 o 
  -5   2   1      272.60      280.11      3.76 o 
  -4   2   1      542.06      526.56      4.41 o 
  -3   2   1       84.69       99.20      1.43 o 
  -2   2   1      137.51      121.03      1.40 o 
  -1   2   1     4193.87     4134.93     33.78 o 
   0   2   1        8.56        9.87      0.38 o 
   1   2   1       34.47       36.55      2.80 o 
   2   2   1     1729.45     1776.71     12.70 o 
   3   2   1      992.43      990.01      8.58 o 
   4   2   1       18.92       25.73      0.88 o 
   5   2   1       57.94       59.55      1.20 o 
   6   2   1       38.60       40.83      1.39 o 
   7   2   1        4.54        4.73      0.88 o 
   8   2   1        4.97        4.69      1.45 o 
   9   2   1        7.61        8.89      1.94 o 
  10   2   1        0.34        2.10      1.78 o 
 -10   3   1        0.03        0.32      1.62 o 
  -9   3   1        0.07       -0.81      1.29 o 
  -8   3   1        1.12        1.74      1.62 o 
  -7   3   1       29.04       30.88      1.75 o 
  -6   3   1        3.65        3.63      0.71 o 
  -5   3   1       45.20       44.53      1.15 o 
  -4   3   1       22.22       23.26      0.97 o 
  -3   3   1      450.51      443.80      6.43 o 
  -2   3   1      668.80      698.35      5.67 o 
  -1   3   1        4.18        7.37      0.56 o 
   0   3   1     1392.87     1400.84     10.36 o 
   1   3   1     1505.17     1522.31     11.95 o 
   2   3   1        0.07        0.34      0.34 o 
   3   3   1      400.82      403.82      4.55 o 
   4   3   1        0.09       -0.42      0.42 o 
   5   3   1      107.27      113.24      1.81 o 
   6   3   1        3.00        5.37      0.65 o 
   7   3   1        2.60        4.21      1.05 o 
   8   3   1        1.52        1.76      1.01 o 
   9   3   1        3.64        4.53      1.62 o 
  10   3   1        0.04        1.29      1.78 o 
  -9   4   1        0.20       -0.97      1.29 o 
  -8   4   1        0.70        0.83      1.01 o 
  -7   4   1       11.44       10.82      1.28 o 
  -6   4   1        2.55        1.96      1.01 o 
  -5   4   1       83.68       81.30      2.42 o 
  -4   4   1        0.10        0.28      0.65 o 
  -3   4   1       25.57       29.34      1.18 o 
  -2   4   1        2.24        4.02      0.70 o 
  -1   4   1      187.23      197.52      2.60 o 
   0   4   1       44.54       45.76      1.03 o 
   1   4   1       78.78       73.15      1.42 o 
   2   4   1       30.36       28.09      0.96 o 
   3   4   1       72.24       76.49      1.74 o 
   4   4   1        1.96        4.14      0.82 o 
   5   4   1        0.24       -0.13      1.45 o 
   6   4   1        0.34       -0.20      0.97 o 
   7   4   1       16.87       19.58      2.59 o 
   8   4   1        2.05        2.08      1.08 o 
   9   4   1        2.75        3.72      1.62 o 
  -9   5   1        1.40        1.81      1.24 o 
  -8   5   1        0.11        0.80      1.05 o 
  -7   5   1        3.61        3.04      2.10 o 
  -6   5   1        0.19       -0.97      0.97 o 
  -5   5   1        8.23        4.25      2.26 o 
  -4   5   1        0.43       -0.55      0.78 o 
  -3   5   1       38.62       37.22      2.44 o 
  -2   5   1       82.49       83.97      2.17 o 
  -1   5   1        6.36        7.78      0.78 o 
   0   5   1       16.20       23.87      0.98 o 
   1   5   1      180.76      170.96      2.83 o 
   2   5   1       21.08       20.34      1.21 o 
   3   5   1       80.71       72.89      2.01 o 
   4   5   1       27.38       26.95      1.86 o 
   5   5   1       32.53       25.72      4.36 o 
   6   5   1       15.27       14.63      1.70 o 
   7   5   1        3.47        2.81      1.45 o 
   8   5   1        0.32        1.51      1.05 o 
   9   5   1        0.12        1.54      1.28 o 
  -8   6   1        1.53        3.23      2.10 o 
  -7   6   1        0.11       -1.06      1.20 o 
  -6   6   1        2.38        2.32      1.62 o 
  -5   6   1        0.63        0.24      1.05 o 
  -4   6   1        0.51        0.19      1.13 o 
  -3   6   1        1.25        0.48      1.45 o 
  -2   6   1        4.19        7.44      1.78 o 
  -1   6   1        6.69       10.12      1.47 o 
   0   6   1        2.88        6.39      1.26 o 
   1   6   1        2.57        2.35      0.78 o 
   2   6   1        0.92        3.87      1.26 o 
   3   6   1        2.82        3.56      1.94 o 
   4   6   1       22.90       24.67      1.76 o 
   5   6   1        0.08       -1.13      1.78 o 
   6   6   1       13.76        9.78      1.73 o 
   7   6   1        1.09        0.65      2.02 o 
   8   6   1        0.05        1.62      1.94 o 
  -7   7   1        3.79        6.69      2.26 o 
  -6   7   1        2.96        2.68      2.18 o 
  -5   7   1        1.42        2.96      1.32 o 
  -4   7   1        0.50        0.48      1.78 o 
  -3   7   1        6.80        6.47      2.26 o 
  -2   7   1        3.43        4.69      2.10 o 
  -1   7   1        7.23       11.60      1.82 o 
   0   7   1        2.84        4.11      1.43 o 
   1   7   1       77.50       88.19      3.65 o 
   2   7   1        0.73       -0.32      1.78 o 
   3   7   1        9.86       14.06      2.91 o 
   4   7   1        0.22        0.97      1.94 o 
   5   7   1        4.07        2.72      1.78 o 
   6   7   1        9.39       14.27      2.06 o 
   7   7   1        3.51        0.63      1.51 o 
  -6   8   1        1.95        0.77      2.02 o 
  -5   8   1        4.76        4.89      3.07 o 
  -4   8   1        0.21       -0.81      1.94 o 
  -3   8   1        1.68        3.23      2.59 o 
  -2   8   1        0.30        2.75      2.10 o 
  -1   8   1       13.21       12.36      2.00 o 
   0   8   1       40.48       42.13      3.09 o 
   1   8   1        0.95        1.54      1.94 o 
   2   8   1       14.72       11.64      3.23 o 
   3   8   1        1.63        4.53      2.59 o 
   4   8   1        2.82        2.75      2.59 o 
   5   8   1        1.49        1.28      1.94 o 
   6   8   1        5.09        5.12      1.79 o 
  -4   9   1        0.02       -2.26      2.26 o 
  -3   9   1        0.11        0.16      2.59 o 
  -2   9   1        7.07        6.63      3.07 o 
  -1   9   1        0.82        1.45      2.42 o 
   0   9   1       14.33       18.31      2.68 o 
   1   9   1        5.52        0.16      2.42 o 
   2   9   1        0.23        6.30      3.07 o 
   3   9   1        3.05        1.78      2.59 o 
   4   9   1        0.57       -1.29      2.42 o 
  -9   0   2        2.27        4.20      1.78 o 
  -8   0   2        2.56        1.66      1.05 o 
  -7   0   2        6.63        6.09      0.99 o 
  -6   0   2       14.51       14.90      1.21 o 
  -5   0   2      565.79      512.90      7.61 o 
  -4   0   2      452.42      496.17      5.53 o 
  -3   0   2      103.30       90.94      1.56 o 
  -2   0   2    17631.32    15565.95    246.12 o 
  -1   0   2     2967.09     2840.33     36.88 o 
   0   0   2     2077.32     2104.48     25.74 o 
   1   0   2        7.89        5.97      0.48 o 
   2   0   2      302.30      261.07      2.86 o 
   3   0   2       87.22      105.23      1.86 o 
   4   0   2      139.38      119.05      1.95 o 
   5   0   2       10.48        9.55      0.90 o 
   6   0   2       95.71      105.80      3.33 o 
   7   0   2      144.74      152.37      4.28 o 
   8   0   2        0.25       -0.48      1.13 o 
   9   0   2        3.23        1.62      1.45 o 
 -10   1   2        0.39       -0.65      1.62 o 
  -9   1   2        2.15        0.16      1.45 o 
  -8   1   2       28.74       31.85      2.59 o 
  -7   1   2        8.88        6.52      0.80 o 
  -6   1   2       82.36       82.54      1.51 o 
  -5   1   2        8.21       10.85      0.54 o 
  -4   1   2      535.79      492.62      3.88 o 
  -3   1   2      202.11      193.97      1.65 o 
  -2   1   2      249.37      228.88      2.12 o 
  -1   1   2      384.33      381.07      3.16 o 
   0   1   2      161.78      174.81      2.09 o 
   1   1   2     1316.39     1380.05      9.44 o 
   2   1   2      981.59      949.27      7.15 o 
   3   1   2       35.58       45.70      0.69 o 
   4   1   2      344.05      307.16      2.73 o 
   5   1   2       28.32       28.18      0.88 o 
   6   1   2        8.25        7.41      0.68 o 
   7   1   2       21.81       19.93      1.11 o 
   8   1   2       12.38       11.64      1.94 o 
   9   1   2        0.18        1.78      1.62 o 
  10   1   2        0.03       -1.62      1.62 o 
 -10   2   2        0.00        0.00      1.62 o 
  -9   2   2        0.82       -0.16      1.29 o 
  -8   2   2        8.86       10.18      1.78 o 
  -7   2   2        2.67        1.77      0.97 o 
  -6   2   2       28.48       31.94      1.39 o 
  -5   2   2       11.49       12.47      0.72 o 
  -4   2   2      329.74      326.89      3.01 o 
  -3   2   2       73.83       78.23      1.30 o 
  -2   2   2       64.27       69.67      0.92 o 
  -1   2   2       52.76       61.23      1.06 o 
   0   2   2      219.46      234.09      2.42 o 
   1   2   2      451.75      481.66      4.57 o 
   2   2   2      474.57      511.47      4.75 o 
   3   2   2        0.47        0.43      0.33 o 
   4   2   2        0.03       -0.28      0.28 o 
   5   2   2        5.97        6.04      0.51 o 
   6   2   2        6.56        6.96      0.76 o 
   7   2   2        0.05       -0.33      0.70 o 
   8   2   2        1.25        4.04      1.45 o 
   9   2   2       10.59        9.54      2.10 o 
  10   2   2        0.57        0.48      1.78 o 
 -10   3   2        0.00        1.45      1.62 o 
  -9   3   2        3.00        3.39      1.62 o 
  -8   3   2        1.04       -0.16      1.29 o 
  -7   3   2        1.29        0.91      1.45 o 
  -6   3   2        0.99        0.59      0.59 o 
  -5   3   2       15.54       12.89      0.83 o 
  -4   3   2       23.87       25.64      1.02 o 
  -3   3   2       92.38      102.72      1.55 o 
  -2   3   2      196.16      219.74      2.13 o 
  -1   3   2        0.27        0.16      0.25 o 
   0   3   2        0.40        2.39      0.31 o 
   1   3   2      100.12       92.41      1.59 o 
   2   3   2       99.81      108.22      1.38 o 
   3   3   2      264.04      276.63      3.48 o 
   4   3   2      146.49      140.00      2.35 o 
   5   3   2        3.36        2.92      0.53 o 
   6   3   2        2.07        2.50      0.58 o 
   7   3   2       27.47       21.54      1.51 o 
   8   3   2        4.14        3.23      1.45 o 
   9   3   2        0.39        0.00      1.45 o 
  10   3   2        4.25        4.04      2.10 o 
  -9   4   2        0.00       -1.29      1.29 o 
  -8   4   2        1.39       -0.42      0.93 o 
  -7   4   2        5.22        5.65      1.01 o 
  -6   4   2       28.14       29.18      3.23 o 
  -5   4   2       33.26       31.66      1.61 o 
  -4   4   2        2.40        4.77      0.78 o 
  -3   4   2      115.51      127.67      2.32 o 
  -2   4   2       35.36       32.59      1.45 o 
  -1   4   2       25.06       22.39      0.92 o 
   0   4   2       81.83       93.85      1.50 o 
   1   4   2      277.45      300.50      3.45 o 
   2   4   2      216.40      218.95      2.82 o 
   3   4   2        5.34        5.70      0.64 o 
   4   4   2       50.66       45.70      1.74 o 
   5   4   2       12.99        9.90      1.62 o 
   6   4   2       25.21       24.40      3.80 o 
   7   4   2        1.00       -0.19      0.81 o 
   8   4   2        4.85        2.23      1.05 o 
   9   4   2        1.60        2.59      1.62 o 
  -9   5   2        1.02        2.02      1.28 o 
  -8   5   2        0.17        1.42      1.08 o 
  -7   5   2        0.09        1.10      1.24 o 
  -6   5   2        0.00        0.40      1.05 o 
  -5   5   2        1.46       -0.51      0.85 o 
  -4   5   2       42.22       41.63      2.91 o 
  -3   5   2       51.68       48.18      2.67 o 
  -2   5   2       10.45       16.19      1.84 o 
  -1   5   2        2.63        2.46      0.68 o 
   0   5   2      279.32      266.35      3.74 o 
   1   5   2        2.21        2.60      0.71 o 
   2   5   2        6.51        4.98      0.80 o 
   3   5   2       64.38       75.89      2.12 o 
   4   5   2       15.61       14.19      1.37 o 
   5   5   2        0.47       -0.41      0.93 o 
   6   5   2        0.26        1.19      1.05 o 
   7   5   2        0.31        2.23      1.24 o 
   8   5   2        0.07        1.37      1.13 o 
   9   5   2        2.45        1.16      1.32 o 
  -8   6   2        0.00       -1.78      1.78 o 
  -7   6   2        3.92        3.68      1.51 o 
  -6   6   2        0.24        2.99      1.32 o 
  -5   6   2       18.02       16.95      1.76 o 
  -4   6   2       21.13       20.30      1.64 o 
  -3   6   2        2.18        2.59      1.62 o 
  -2   6   2        8.01        6.35      1.31 o 
  -1   6   2        0.29        0.08      1.05 o 
   0   6   2        5.80        5.26      1.05 o 
   1   6   2       92.87       89.96      2.50 o 
   2   6   2       38.74       31.20      3.39 o 
   3   6   2      119.57      123.03      6.14 o 
   4   6   2       38.78       33.49      2.06 o 
   5   6   2        1.33        1.89      1.13 o 
   6   6   2        0.19        1.20      1.16 o 
   7   6   2        3.05        0.42      1.94 o 
   8   6   2        4.84        5.66      2.26 o 
  -7   7   2        0.21        0.47      2.75 o 
  -6   7   2        4.93        2.55      1.43 o 
  -5   7   2       23.42       17.98      2.10 o 
  -4   7   2        1.45       -0.32      1.78 o 
  -3   7   2        1.46        4.53      2.10 o 
  -2   7   2        6.20        7.44      2.42 o 
  -1   7   2        9.03       11.11      1.77 o 
   0   7   2        1.05        2.69      1.45 o 
   1   7   2       14.52       20.64      2.09 o 
   2   7   2       80.53       85.20      5.50 o 
   3   7   2        0.02        1.13      1.94 o 
   4   7   2        4.39        2.42      2.10 o 
   5   7   2        0.31        1.53      1.28 o 
   6   7   2        0.58        1.52      1.86 o 
   7   7   2        4.16        4.83      1.70 o 
  -6   8   2        0.16       -1.04      1.55 o 
  -5   8   2        0.39        0.09      1.40 o 
  -4   8   2        7.17       10.67      3.07 o 
  -3   8   2        0.07        2.59      2.10 o 
  -2   8   2        0.01        0.65      1.94 o 
  -1   8   2        0.04       -0.02      1.31 o 
   0   8   2        4.11        7.17      1.88 o 
   1   8   2        8.61       10.66      2.00 o 
   2   8   2        3.54        1.29      2.26 o 
   3   8   2        1.43        0.97      2.42 o 
   4   8   2        0.38       -1.62      2.10 o 
   5   8   2       22.91       26.27      2.42 o 
   6   8   2        0.85        1.95      3.56 o 
  -3   9   2        2.69        6.30      2.91 o 
  -2   9   2        0.03       -0.32      2.10 o 
  -1   9   2       12.96       14.87      3.39 o 
   0   9   2        2.26        2.64      4.45 o 
   1   9   2        0.20        0.16      2.59 o 
   2   9   2        2.86        2.59      2.75 o 
   3   9   2        5.04        9.38      3.39 o 
 -10   1   3        0.36        1.13      1.78 o 
  -9   1   3        8.77       10.02      1.94 o 
  -8   1   3       25.17       27.64      2.59 o 
  -7   1   3        3.13        1.76      0.64 o 
  -6   1   3      449.66      444.62      5.27 o 
  -5   1   3       10.40       10.50      0.62 o 
  -4   1   3      521.88      561.02      4.33 o 
  -3   1   3       12.70       17.68      0.46 o 
  -2   1   3      290.07      319.47      2.44 o 
  -1   1   3     2628.09     2588.71     32.11 o 
   0   1   3     1780.57     1779.11     16.84 o 
   1   1   3     5114.76     4985.94     36.12 o 
   2   1   3      213.87      179.51      1.77 o 
   3   1   3      419.89      372.07      2.68 o 
   4   1   3       18.77       20.54      0.88 o 
   5   1   3      213.82      205.37      2.43 o 
   6   1   3      129.88      125.35      2.55 o 
   7   1   3        7.95        9.66      1.05 o 
   8   1   3       23.47       27.00      2.59 o 
   9   1   3        5.27        8.24      1.94 o 
  10   1   3        0.09        3.56      1.94 o 
 -10   2   3        0.68        2.91      1.78 o 
  -9   2   3        0.33       -0.97      1.29 o 
  -8   2   3       12.42       10.35      1.78 o 
  -7   2   3      129.53      132.74      4.53 o 
  -6   2   3        3.40        4.57      0.74 o 
  -5   2   3      221.11      231.85      3.07 o 
  -4   2   3        2.75        0.45      0.44 o 
  -3   2   3     1115.00     1033.75      8.43 o 
  -2   2   3      255.97      262.89      2.65 o 
  -1   2   3     1136.68     1169.48      8.48 o 
   0   2   3     7143.10     7035.55     55.69 o 
   1   2   3      572.79      523.43      4.92 o 
   2   2   3      882.81      979.85      8.10 o 
   3   2   3      218.03      174.58      1.92 o 
   4   2   3      202.44      190.67      2.39 o 
   5   2   3       43.28       37.90      0.96 o 
   6   2   3        0.28        0.03      0.52 o 
   7   2   3       95.47       97.06      3.23 o 
   8   2   3        0.90        0.48      1.13 o 
   9   2   3        0.64       -0.97      1.45 o 
  10   2   3        1.32        0.32      1.78 o 
 -10   3   3        0.02       -1.45      1.62 o 
  -9   3   3       13.03       14.55      2.26 o 
  -8   3   3        0.01       -1.13      1.13 o 
  -7   3   3       11.40       11.82      1.70 o 
  -6   3   3       30.03       31.35      1.42 o 
  -5   3   3      108.36      105.57      1.93 o 
  -4   3   3      139.05      131.69      2.24 o 
  -3   3   3      201.37      210.53      2.46 o 
  -2   3   3     1777.51     1837.96     17.61 o 
  -1   3   3      790.12      779.83      6.57 o 
   0   3   3      372.87      425.21      3.86 o 
   1   3   3     1508.99     1474.77     12.43 o 
   2   3   3       37.99       24.08      0.65 o 
   3   3   3      342.98      355.09      4.06 o 
   4   3   3        3.23        2.00      0.60 o 
   5   3   3      152.97      160.31      2.55 o 
   6   3   3       12.95       13.59      0.88 o 
   7   3   3        4.33        4.07      1.01 o 
   8   3   3        0.00        1.45      1.29 o 
   9   3   3        2.72        4.53      1.78 o 
  10   3   3        2.31        5.50      2.10 o 
  -9   4   3        0.00        0.00      1.45 o 
  -8   4   3        8.77        9.04      1.40 o 
  -7   4   3       10.50       10.74      1.11 o 
  -6   4   3        0.38        0.15      0.62 o 
  -5   4   3       28.29       29.34      1.59 o 
  -4   4   3       64.01       65.85      2.02 o 
  -3   4   3      227.76      230.46      2.81 o 
  -2   4   3       85.76       90.12      1.76 o 
  -1   4   3      810.19      845.20      8.51 o 
   0   4   3       61.55       72.06      1.28 o 
   1   4   3       49.13       54.08      1.08 o 
   2   4   3       64.58       65.05      1.50 o 
   3   4   3       36.57       36.06      1.75 o 
   4   4   3      107.79      109.81      4.43 o 
   5   4   3       23.74       24.49      1.67 o 
   6   4   3        3.70        2.85      1.94 o 
   7   4   3       12.35       12.73      3.15 o 
   8   4   3        0.57        1.40      1.01 o 
   9   4   3        0.01        1.13      1.62 o 
  -9   5   3        0.08        1.48      1.28 o 
  -8   5   3        0.28        1.68      1.70 o 
  -7   5   3        0.54        1.86      1.28 o 
  -6   5   3        0.23        2.75      1.13 o 
  -5   5   3       34.28       28.44      3.56 o 
  -4   5   3       35.11       38.28      2.75 o 
  -3   5   3       21.56       21.03      1.55 o 
  -2   5   3       16.19       13.88      1.08 o 
  -1   5   3       11.62       10.16      0.90 o 
   0   5   3      101.83      109.51      2.53 o 
   1   5   3       52.44       49.43      1.75 o 
   2   5   3       31.10       28.85      1.41 o 
   3   5   3       27.52       25.65      1.70 o 
   4   5   3       35.59       32.55      1.85 o 
   5   5   3        3.77        1.67      0.97 o 
   6   5   3        0.03       -0.34      1.01 o 
   7   5   3        0.11        0.37      1.16 o 
   8   5   3        0.09        1.91      1.08 o 
   9   5   3        0.03        1.11      1.28 o 
  -8   6   3        0.00       -1.62      1.62 o 
  -7   6   3        0.03       -1.21      1.21 o 
  -6   6   3        0.37        1.21      1.24 o 
  -5   6   3        7.40       10.74      1.70 o 
  -4   6   3        0.77        1.71      0.95 o 
  -3   6   3       12.27       14.71      2.75 o 
  -2   6   3        0.20        0.41      0.97 o 
  -1   6   3        7.98        6.39      1.05 o 
   0   6   3        4.02        5.80      1.00 o 
   1   6   3        0.79        0.58      0.70 o 
   2   6   3       63.07       70.16      4.53 o 
   3   6   3        0.27       -0.65      1.62 o 
   4   6   3       42.53       53.74      5.42 o 
   5   6   3        3.49        4.15      1.32 o 
   6   6   3        1.78        1.83      1.54 o 
   7   6   3        1.65       -1.29      1.29 o 
   8   6   3        0.38       -1.78      1.78 o 
  -7   7   3        0.34       -1.20      1.94 o 
  -6   7   3        0.13       -1.24      1.24 o 
  -5   7   3        0.64        0.94      1.24 o 
  -4   7   3       16.25       19.08      3.39 o 
  -3   7   3        0.52        5.66      2.26 o 
  -2   7   3       20.05       20.48      2.09 o 
  -1   7   3       45.61       50.60      2.91 o 
   0   7   3       11.71       12.07      1.88 o 
   1   7   3        3.83        1.81      1.31 o 
   2   7   3        0.03       -0.97      1.62 o 
   3   7   3        0.71        4.53      2.26 o 
   4   7   3        8.38        9.41      1.54 o 
   5   7   3        0.14       -0.32      1.08 o 
   6   7   3       14.68       18.23      2.12 o 
   7   7   3        0.12       -1.37      1.37 o 
  -6   8   3        0.15        2.26      2.59 o 
  -5   8   3        0.00       -0.02      1.36 o 
  -4   8   3        0.02        0.00      2.10 o 
  -3   8   3        0.11        0.00      1.94 o 
  -2   8   3       20.09       20.53      3.56 o 
  -1   8   3        3.55        5.50      1.71 o 
   0   8   3       12.40       13.69      2.11 o 
   1   8   3        0.00       -0.32      1.78 o 
   2   8   3        0.01        2.75      2.26 o 
   3   8   3        0.02        0.65      2.42 o 
   4   8   3        0.40       -1.45      2.26 o 
   5   8   3       15.76       20.99      2.27 o 
  -3   9   3        0.02        2.42      2.42 o 
  -2   9   3        3.61        0.32      2.26 o 
  -1   9   3        5.03        3.23      2.59 o 
   0   9   3        0.17        1.85      1.77 o 
   1   9   3        1.99        2.10      2.75 o 
   2   9   3        0.87        0.32      2.75 o 
   3   9   3        2.14        3.56      2.91 o 
  -9   0   4        6.43        3.56      1.78 o 
  -8   0   4        0.01        0.25      1.54 o 
  -7   0   4       32.05       32.57      1.63 o 
  -6   0   4       20.78       17.65      1.26 o 
  -5   0   4      333.39      320.09      4.28 o 
  -4   0   4     3131.94     3255.32     28.71 o 
  -3   0   4      653.62      742.20      6.12 o 
  -2   0   4     9769.00     9261.23     81.80 o 
  -1   0   4     1334.65     1517.89     17.32 o 
   0   0   4       63.48       66.06      2.46 o 
   1   0   4     2844.40     3022.63     25.21 o 
   2   0   4     1687.05     1628.73     14.70 o 
   3   0   4      765.54      758.95      7.11 o 
   4   0   4       65.83       79.15      1.55 o 
   5   0   4      127.33      131.77      3.62 o 
   6   0   4      237.53      244.17      4.74 o 
   7   0   4      121.27      114.62      4.36 o 
   8   0   4        0.30       -0.32      1.13 o 
   9   0   4       10.63       11.48      2.10 o 
 -10   1   4        4.43        4.04      1.94 o 
  -9   1   4        2.84       -0.16      1.45 o 
  -8   1   4        2.57        2.26      1.29 o 
  -7   1   4       47.36       47.92      1.63 o 
  -6   1   4      179.92      183.24      2.57 o 
  -5   1   4       21.35       22.10      0.71 o 
  -4   1   4      685.77      692.70      4.84 o 
  -3   1   4     1109.43     1124.86      7.70 o 
  -2   1   4        3.25        3.46      0.26 o 
  -1   1   4       25.63       21.45      0.70 o 
   0   1   4     6723.92     6379.60     48.58 o 
   1   1   4       79.69       99.87      0.92 o 
   2   1   4      380.96      377.38      2.53 o 
   3   1   4       77.91       96.30      1.10 o 
   4   1   4      680.82      668.25      5.02 o 
   5   1   4       74.87       72.37      1.43 o 
   6   1   4       59.31       60.32      1.61 o 
   7   1   4       44.08       46.07      1.94 o 
   8   1   4       17.90       18.59      2.26 o 
   9   1   4        4.18        3.07      1.62 o 
  10   1   4        1.62        0.48      1.78 o 
 -10   2   4        0.03       -0.16      1.62 o 
  -9   2   4        6.06        5.66      1.78 o 
  -8   2   4        7.41        8.41      1.78 o 
  -7   2   4        0.99       -0.78      0.78 o 
  -6   2   4      326.94      305.74      4.62 o 
  -5   2   4       29.20       35.04      1.08 o 
  -4   2   4      172.59      154.34      1.83 o 
  -3   2   4       68.13       83.19      1.11 o 
  -2   2   4        4.56        4.42      0.36 o 
  -1   2   4       95.65      101.89      1.33 o 
   0   2   4     1537.51     1611.87     11.42 o 
   1   2   4      968.99     1026.93      7.66 o 
   2   2   4      313.47      326.97      3.26 o 
   3   2   4       81.58       86.04      1.24 o 
   4   2   4        1.90        2.37      0.31 o 
   5   2   4        0.06        0.02      0.38 o 
   6   2   4       47.60       52.20      2.04 o 
   7   2   4        0.31       -0.16      0.97 o 
   8   2   4        4.97        2.26      1.45 o 
   9   2   4        6.56        2.10      1.78 o 
  10   2   4        0.97       -0.48      1.78 o 
 -10   3   4        0.21       -0.97      1.62 o 
  -9   3   4        1.12        1.13      1.45 o 
  -8   3   4        4.60        6.30      1.62 o 
  -7   3   4        0.96        0.36      1.05 o 
  -6   3   4        0.31       -0.24      0.56 o 
  -5   3   4      143.77      147.14      2.40 o 
  -4   3   4       11.61       11.87      0.63 o 
  -3   3   4       43.10       39.78      0.97 o 
  -2   3   4       33.28       32.98      0.76 o 
  -1   3   4        0.43        0.39      0.27 o 
   0   3   4      131.65      147.62      2.04 o 
   1   3   4        0.39        0.13      0.20 o 
   2   3   4      988.13      971.39      7.67 o 
   3   3   4        1.03        2.46      0.46 o 
   4   3   4       23.63       19.69      1.04 o 
   5   3   4      157.36      140.37      2.24 o 
   6   3   4        3.67        3.08      0.66 o 
   7   3   4       13.82       12.84      1.28 o 
   8   3   4        4.62        4.69      1.62 o 
   9   3   4        0.49        1.29      1.62 o 
  10   3   4        1.58        1.29      1.94 o 
  -9   4   4        2.36        1.13      1.45 o 
  -8   4   4       15.48       14.23      1.55 o 
  -7   4   4        6.21        7.94      1.04 o 
  -6   4   4        2.47        2.39      0.73 o 
  -5   4   4       32.12       28.65      1.86 o 
  -4   4   4       60.06       59.88      1.79 o 
  -3   4   4       16.13       16.16      0.86 o 
  -2   4   4        2.90        3.84      0.59 o 
  -1   4   4      960.96     1010.24      9.95 o 
   0   4   4       65.21       58.40      1.32 o 
   1   4   4        1.33        2.20      0.33 o 
   2   4   4      119.68      103.12      1.71 o 
   3   4   4       79.67       72.20      2.35 o 
   4   4   4      116.71      100.59      2.99 o 
   5   4   4        0.77       -0.40      0.80 o 
   6   4   4      113.98      107.03      4.28 o 
   7   4   4        1.37        1.84      1.05 o 
   8   4   4        0.00        0.40      2.02 o 
   9   4   4        2.53        1.78      1.62 o 
  -9   5   4        0.05       -1.13      1.13 o 
  -8   5   4        0.15        0.48      1.05 o 
  -7   5   4        6.53        9.12      1.63 o 
  -6   5   4       22.64       22.96      1.94 o 
  -5   5   4        3.23        2.39      1.08 o 
  -4   5   4       43.87       46.14      2.58 o 
  -3   5   4        1.22        1.36      0.83 o 
  -2   5   4      355.98      345.24      4.95 o 
  -1   5   4       40.61       37.40      1.74 o 
   0   5   4      385.29      381.53      5.51 o 
   1   5   4      387.01      399.23      5.75 o 
   2   5   4        2.19        2.54      0.75 o 
   3   5   4       65.06       64.66      2.20 o 
   4   5   4        2.22        2.17      0.93 o 
   5   5   4       31.60       29.92      1.97 o 
   6   5   4        4.11        7.53      2.67 o 
   7   5   4        0.41        0.65      1.62 o 
   8   5   4       10.13       12.61      1.55 o 
   9   5   4        0.40       -0.32      1.45 o 
  -8   6   4        1.64        1.13      1.94 o 
  -7   6   4        0.13        0.29      1.36 o 
  -6   6   4        1.76        1.62      1.86 o 
  -5   6   4       35.30       41.94      2.39 o 
  -4   6   4        0.01       -0.82      0.97 o 
  -3   6   4        8.46        9.21      2.26 o 
  -2   6   4        0.09        0.86      0.84 o 
  -1   6   4        0.02        1.00      0.69 o 
   0   6   4      209.94      203.64      4.72 o 
   1   6   4       33.50       27.95      2.09 o 
   2   6   4      394.75      382.50     11.80 o 
   3   6   4        3.59        4.53      2.26 o 
   4   6   4        0.02        0.16      0.93 o 
   5   6   4        0.31       -0.97      0.97 o 
   6   6   4        0.30       -1.06      1.16 o 
   7   6   4        6.48       12.21      1.94 o 
   8   6   4        0.90        3.23      2.10 o 
  -7   7   4        0.28        0.07      1.51 o 
  -6   7   4        7.60        9.11      1.82 o 
  -5   7   4        0.22        0.01      1.32 o 
  -4   7   4       40.05       50.76      4.69 o 
  -3   7   4        3.22        4.20      1.94 o 
  -2   7   4        0.24        1.34      1.20 o 
  -1   7   4        0.27        1.70      1.26 o 
   0   7   4        6.02        6.52      1.78 o 
   1   7   4       30.05       24.37      2.21 o 
   2   7   4        3.99        4.53      2.26 o 
   3   7   4        2.18        3.56      2.26 o 
   4   7   4        4.36        3.19      1.45 o 
   5   7   4        0.00       -0.32      1.24 o 
   6   7   4        0.98        1.17      1.47 o 
   7   7   4        1.93       -0.36      2.42 o 
  -5   8   4        0.54       -0.28      1.31 o 
  -4   8   4        0.90        1.94      2.26 o 
  -3   8   4        0.01        3.56      2.26 o 
  -2   8   4       14.71       14.39      3.07 o 
  -1   8   4        0.04        0.57      1.09 o 
   0   8   4        7.21       11.85      2.05 o 
   1   8   4        2.05        3.39      2.42 o 
   2   8   4        0.17       -0.32      2.26 o 
   3   8   4       16.62       17.30      3.72 o 
   4   8   4        5.94       12.45      3.56 o 
   5   8   4        1.93        3.10      1.61 o 
  -3   9   4        1.05        2.10      2.42 o 
  -2   9   4        3.45       -0.16      2.10 o 
  -1   9   4        4.65        5.01      2.75 o 
   0   9   4        5.34        6.27      1.63 o 
   1   9   4       12.85       24.73      4.36 o 
   2   9   4        1.44        1.45      2.59 o 
   3   9   4        4.78       10.18      3.39 o 
 -10   1   5        2.06        2.91      1.94 o 
  -9   1   5        1.29       -1.13      1.13 o 
  -8   1   5       23.75       25.54      2.59 o 
  -7   1   5        0.01       -0.44      0.53 o 
  -6   1   5        4.54        4.82      0.58 o 
  -5   1   5        0.98        0.81      0.40 o 
  -4   1   5        2.82        1.79      0.29 o 
  -3   1   5      141.25      139.55      1.45 o 
  -2   1   5      545.89      578.50      3.84 o 
  -1   1   5      184.79      194.01      1.51 o 
   0   1   5        0.74        0.33      0.14 o 
   1   1   5     3641.42     3609.97     23.66 o 
   2   1   5        7.03        8.90      0.27 o 
   3   1   5     1165.82     1190.10      7.49 o 
   4   1   5      179.45      158.52      1.68 o 
   5   1   5       73.12       73.56      1.35 o 
   6   1   5        7.46        6.47      0.73 o 
   7   1   5       15.69       13.68      1.26 o 
   8   1   5       16.16       15.68      2.26 o 
   9   1   5        3.83        2.10      1.62 o 
  10   1   5        0.22        0.48      1.78 o 
 -10   2   5        1.94        2.42      1.78 o 
  -9   2   5        4.90        7.92      1.94 o 
  -8   2   5        0.01       -0.97      0.97 o 
  -7   2   5        0.11       -0.07      0.78 o 
  -6   2   5        0.43        0.48      0.61 o 
  -5   2   5      435.05      419.85      4.81 o 
  -4   2   5       54.71       57.45      1.21 o 
  -3   2   5      437.75      397.77      3.48 o 
  -2   2   5      799.29      818.13      7.04 o 
  -1   2   5      263.99      226.20      2.86 o 
   0   2   5      270.22      257.74      2.12 o 
   1   2   5      204.27      183.43      1.76 o 
   2   2   5      904.21      863.47      6.99 o 
   3   2   5        0.83        0.74      0.28 o 
   4   2   5        0.18       -0.25      0.25 o 
   5   2   5       48.86       47.82      1.75 o 
   6   2   5        0.07       -0.07      0.63 o 
   7   2   5       66.21       61.76      3.23 o 
   8   2   5        5.65        7.92      1.78 o 
   9   2   5       20.04       21.18      2.75 o 
  10   2   5        1.57        0.97      1.78 o 
 -10   3   5        0.01        0.97      1.62 o 
  -9   3   5        0.51        0.97      1.45 o 
  -8   3   5        1.85        0.31      1.01 o 
  -7   3   5       17.27       22.54      1.63 o 
  -6   3   5       84.85       83.27      2.21 o 
  -5   3   5       21.05       19.82      0.97 o 
  -4   3   5      380.15      368.81      4.17 o 
  -3   3   5      105.52       95.48      1.51 o 
  -2   3   5        0.05        0.56      0.37 o 
  -1   3   5       66.14       52.03      0.99 o 
   0   3   5        5.15        3.21      0.34 o 
   1   3   5      806.35      880.52      9.10 o 
   2   3   5       10.89       10.30      0.59 o 
   3   3   5      212.18      234.89      3.44 o 
   4   3   5        0.21       -0.47      0.47 o 
   5   3   5       46.79       47.59      1.31 o 
   6   3   5       47.27       44.39      1.52 o 
   7   3   5       16.02       18.68      2.26 o 
   8   3   5       26.88       31.36      2.75 o 
   9   3   5        0.19       -0.32      1.45 o 
  10   3   5        0.02       -0.48      1.62 o 
  -9   4   5        0.72        0.16      1.45 o 
  -8   4   5        1.78        2.49      1.78 o 
  -7   4   5        0.15        0.02      0.71 o 
  -6   4   5        3.41        3.57      1.34 o 
  -5   4   5       30.69       27.77      1.86 o 
  -4   4   5        0.65        0.27      0.60 o 
  -3   4   5       89.32       93.17      1.82 o 
  -2   4   5      226.40      237.07      3.29 o 
  -1   4   5       62.88       56.40      1.16 o 
   0   4   5      367.13      390.51      4.47 o 
   1   4   5       19.12       19.60      1.14 o 
   2   4   5       60.85       66.10      1.69 o 
   3   4   5      140.81      148.36      2.80 o 
   4   4   5       21.83       23.38      1.55 o 
   5   4   5       10.19       14.71      1.25 o 
   6   4   5       18.28       18.20      1.86 o 
   7   4   5        0.23       -0.18      0.78 o 
   8   4   5        1.54        2.83      1.13 o 
   9   4   5        0.01       -0.81      1.45 o 
  -9   5   5        0.06       -1.12      1.20 o 
  -8   5   5        0.23        0.81      1.08 o 
  -7   5   5        5.20        5.51      1.41 o 
  -6   5   5        9.12        5.83      1.40 o 
  -5   5   5        7.00        6.66      1.28 o 
  -4   5   5        7.34        8.50      1.22 o 
  -3   5   5        9.84        7.81      1.00 o 
  -2   5   5        0.88        0.58      0.68 o 
  -1   5   5        0.50       -0.34      0.65 o 
   0   5   5      123.08      124.83      2.80 o 
   1   5   5       87.53       82.41      3.51 o 
   2   5   5      373.56      365.73      5.51 o 
   3   5   5       19.95       17.72      1.37 o 
   4   5   5        0.01       -0.06      1.29 o 
   5   5   5       17.99       17.81      3.72 o 
   6   5   5       10.19        7.25      1.40 o 
   7   5   5        0.21        0.65      1.62 o 
   8   5   5        0.27        1.19      1.13 o 
  -8   6   5        0.09       -0.32      1.94 o 
  -7   6   5        0.81       -1.16      1.16 o 
  -6   6   5        7.91       10.78      1.75 o 
  -5   6   5       14.92       16.06      1.82 o 
  -4   6   5       18.72       21.40      4.93 o 
  -3   6   5        2.22        1.94      1.62 o 
  -2   6   5       18.60       24.21      1.61 o 
  -1   6   5        0.03       -0.02      1.02 o 
   0   6   5       29.08       30.40      2.16 o 
   1   6   5       48.97       46.52      2.55 o 
   2   6   5      146.44      159.73      6.95 o 
   3   6   5        0.02        0.32      1.62 o 
   4   6   5       33.05       31.84      2.26 o 
   5   6   5       27.59       29.58      2.12 o 
   6   6   5        0.19        0.57      1.29 o 
   7   6   5        0.06       -0.18      2.34 o 
   8   6   5        9.72       12.61      2.75 o 
  -7   7   5        0.17       -0.34      1.43 o 
  -6   7   5        5.49        5.82      1.67 o 
  -5   7   5        0.59        1.08      1.28 o 
  -4   7   5       19.91       25.70      3.72 o 
  -3   7   5       27.15       33.95      3.88 o 
  -2   7   5       14.21       16.61      1.64 o 
  -1   7   5       33.10       32.98      2.02 o 
   0   7   5        3.37        5.16      1.47 o 
   1   7   5        1.37        1.80      1.31 o 
   2   7   5        0.06       -0.81      1.78 o 
   3   7   5        3.21        6.95      2.42 o 
   4   7   5       40.59       48.87      2.59 o 
   5   7   5        0.06       -0.76      1.45 o 
   6   7   5        3.63        2.08      1.47 o 
   7   7   5        3.32        3.34      2.83 o 
  -5   8   5        0.43        0.71      1.70 o 
  -4   8   5       10.16        9.86      3.07 o 
  -3   8   5        3.73        1.78      2.26 o 
  -2   8   5       21.51       24.57      3.72 o 
  -1   8   5        0.02       -0.22      1.07 o 
   0   8   5        0.33       -0.34      1.11 o 
   1   8   5        2.56        2.75      2.26 o 
   2   8   5        0.46        2.10      2.42 o 
   3   8   5       16.76       24.09      4.20 o 
   4   8   5        3.80        5.33      2.91 o 
   5   8   5        3.31        2.54      1.86 o 
  -3   9   5        1.71        2.91      2.59 o 
  -2   9   5        0.03        1.29      2.26 o 
  -1   9   5        1.32       -1.13      2.26 o 
   0   9   5        2.23        0.49      1.38 o 
   1   9   5        6.80        4.12      3.23 o 
   2   9   5        0.01       -1.13      2.42 o 
   3   9   5        6.38        2.26      2.91 o 
  -8   0   6        0.25        0.23      0.98 o 
  -7   0   6       58.89       58.46      3.72 o 
  -6   0   6      195.83      208.03      3.85 o 
  -5   0   6       26.96       27.45      1.14 o 
  -4   0   6      423.03      352.51      3.73 o 
  -3   0   6      146.06      129.92      1.77 o 
  -2   0   6     1023.18     1105.41      8.71 o 
  -1   0   6       34.41       46.92      1.20 o 
   0   0   6     1656.84     1747.97     15.15 o 
   1   0   6       82.19       74.52      1.10 o 
   2   0   6       33.80       34.33      0.76 o 
   3   0   6     1568.61     1646.62     12.24 o 
   4   0   6      196.18      196.05      2.42 o 
   5   0   6      664.01      707.61      9.67 o 
   6   0   6        6.87        6.60      1.06 o 
   7   0   6        9.86        8.89      1.62 o 
   8   0   6       16.28       16.97      2.26 o 
   9   0   6        0.96        1.94      1.62 o 
 -10   1   6        0.08       -1.62      1.62 o 
  -9   1   6        0.62        1.62      1.45 o 
  -8   1   6       31.88       31.69      2.75 o 
  -7   1   6        7.75        5.33      1.13 o 
  -6   1   6       38.68       37.69      1.15 o 
  -5   1   6       44.27       40.62      0.89 o 
  -4   1   6        1.44        2.53      0.42 o 
  -3   1   6      232.75      261.65      2.15 o 
  -2   1   6      360.95      347.26      2.40 o 
  -1   1   6      253.01      251.81      1.91 o 
   0   1   6      446.89      420.63      2.74 o 
   1   1   6      712.84      741.15      4.47 o 
   2   1   6      584.28      596.17      3.64 o 
   3   1   6      252.50      251.92      2.01 o 
   4   1   6      289.15      339.13      2.87 o 
   5   1   6       28.52       30.71      0.95 o 
   6   1   6       40.72       43.29      3.39 o 
   7   1   6        9.44        8.36      1.14 o 
   8   1   6        0.06        1.29      1.45 o 
   9   1   6        2.28        1.29      1.62 o 
  10   1   6        0.12        2.26      1.94 o 
 -10   2   6        1.08        0.81      1.62 o 
  -9   2   6        0.01        0.97      1.45 o 
  -8   2   6       28.68       27.00      2.59 o 
  -7   2   6        4.69        6.33      2.51 o 
  -6   2   6       44.85       38.75      1.54 o 
  -5   2   6       59.16       55.03      1.49 o 
  -4   2   6        0.02        0.72      0.37 o 
  -3   2   6        0.22        0.52      0.25 o 
  -2   2   6      204.17      206.24      2.08 o 
  -1   2   6       14.10       17.28      0.57 o 
   0   2   6      272.06      293.40      2.43 o 
   1   2   6       60.54       51.02      1.11 o 
   2   2   6      690.57      740.46      5.03 o 
   3   2   6       11.73       11.13      0.43 o 
   4   2   6       89.73      100.05      1.36 o 
   5   2   6        0.60        0.91      0.43 o 
   6   2   6       13.62       11.84      1.28 o 
   7   2   6       81.52       83.58      3.88 o 
   8   2   6        2.94        3.39      1.45 o 
   9   2   6        6.85        4.53      1.94 o 
  10   2   6        0.09        1.78      1.78 o 
 -10   3   6        2.07        0.00      1.62 o 
  -9   3   6        1.57        3.56      1.62 o 
  -8   3   6        0.97        2.78      1.05 o 
  -7   3   6       22.78       21.22      1.59 o 
  -6   3   6       89.48       83.91      2.25 o 
  -5   3   6        7.58        7.46      1.12 o 
  -4   3   6       23.28       23.15      1.30 o 
  -3   3   6        4.10        4.57      0.39 o 
  -2   3   6        7.94        8.37      0.50 o 
  -1   3   6       28.64       28.53      0.89 o 
   0   3   6      958.21     1005.56      8.61 o 
   1   3   6      836.32      834.46      6.47 o 
   2   3   6       44.55       41.04      1.12 o 
   3   3   6      200.63      183.94      4.17 o 
   4   3   6       18.90       18.00      1.07 o 
   5   3   6       95.20       90.10      1.81 o 
   6   3   6       30.14       30.04      1.46 o 
   7   3   6        2.10        4.25      2.26 o 
   8   3   6       27.13       23.60      2.59 o 
   9   3   6        2.16        1.62      1.62 o 
  -9   4   6        0.78        0.48      1.45 o 
  -8   4   6        3.75        4.74      1.54 o 
  -7   4   6        4.48        6.71      1.69 o 
  -6   4   6       10.19       10.05      1.05 o 
  -5   4   6        0.51        1.21      0.67 o 
  -4   4   6        0.30        0.67      0.61 o 
  -3   4   6      435.68      444.20      5.07 o 
  -2   4   6        0.78       -0.32      0.52 o 
  -1   4   6       14.87       18.43      0.90 o 
   0   4   6      173.37      164.85      2.94 o 
   1   4   6       96.84       97.74      2.29 o 
   2   4   6       50.03       58.64      1.72 o 
   3   4   6        7.95        6.54      0.84 o 
   4   4   6      380.02      361.44      9.70 o 
   5   4   6        1.12        0.67      0.77 o 
   6   4   6        0.21        0.48      1.45 o 
   7   4   6       12.35       11.46      1.37 o 
   8   4   6        0.06        0.16      2.26 o 
   9   4   6        1.28        1.62      1.62 o 
  -8   5   6        0.10       -0.71      1.05 o 
  -7   5   6        0.00       -0.80      0.80 o 
  -6   5   6        0.07       -0.77      1.13 o 
  -5   5   6        0.40        0.34      1.01 o 
  -4   5   6      209.14      206.06      4.69 o 
  -3   5   6       10.21        9.56      1.30 o 
  -2   5   6      550.79      546.67      7.49 o 
  -1   5   6       65.74       65.69      2.43 o 
   0   5   6       13.73       12.55      0.98 o 
   1   5   6       30.56       27.60      2.19 o 
   2   5   6        0.06        1.04      0.89 o 
   3   5   6      109.58      111.32      3.08 o 
   4   5   6        0.05       -0.72      0.78 o 
   5   5   6        0.54        0.27      0.97 o 
   6   5   6        4.42        4.69      1.36 o 
   7   5   6        2.44        3.56      1.78 o 
   8   5   6        2.01        3.44      1.24 o 
  -8   6   6        1.20        3.07      2.10 o 
  -7   6   6        0.01        0.17      1.40 o 
  -6   6   6        0.64        1.25      1.70 o 
  -5   6   6        2.97        0.66      1.13 o 
  -4   6   6        0.75       -0.97      0.97 o 
  -3   6   6       15.38       13.90      2.59 o 
  -2   6   6       38.00       33.02      2.11 o 
  -1   6   6        2.70        2.69      0.93 o 
   0   6   6      110.19      103.79      3.08 o 
   1   6   6        0.10       -0.34      0.93 o 
   2   6   6       14.99       19.24      3.07 o 
   3   6   6        0.38        1.11      0.95 o 
   4   6   6       14.81       13.80      1.58 o 
   5   6   6        0.83        0.67      1.16 o 
   6   6   6        0.02       -0.48      1.20 o 
   7   6   6        0.42        0.40      1.19 o 
   8   6   6        0.36       -1.78      1.78 o 
  -7   7   6        0.03        1.79      1.63 o 
  -6   7   6        3.70        3.46      1.63 o 
  -5   7   6        2.85        2.78      1.43 o 
  -4   7   6        0.00       -1.62      1.62 o 
  -3   7   6        0.21       -0.65      1.45 o 
  -2   7   6        1.22        2.60      1.06 o 
  -1   7   6        0.02        0.96      0.96 o 
   0   7   6        2.90        2.37      1.09 o 
   1   7   6       13.92       14.68      1.93 o 
   2   7   6        0.38        1.62      1.94 o 
   3   7   6        4.46        1.62      2.10 o 
   4   7   6        0.38        1.58      2.10 o 
   5   7   6        2.82        6.78      1.86 o 
   6   7   6        3.25        4.74      1.70 o 
   7   7   6        1.33        0.85      1.37 o 
  -5   8   6        0.02       -0.75      1.43 o 
  -4   8   6        1.71        1.45      2.26 o 
  -3   8   6        0.74        0.00      1.94 o 
  -2   8   6        5.08        4.20      2.42 o 
  -1   8   6        1.12        2.48      1.26 o 
   0   8   6        1.81        2.79      1.24 o 
   1   8   6       14.09       15.98      2.34 o 
   2   8   6        6.01        6.79      2.91 o 
   3   8   6        9.66       19.24      3.88 o 
   4   8   6        0.38        0.23      2.67 o 
   5   8   6        0.06       -0.35      1.47 o 
  -3   9   6        0.00        1.13      2.26 o 
  -2   9   6        0.12       -1.78      2.10 o 
  -1   9   6        7.26        9.98      3.56 o 
   0   9   6        0.05        0.90      1.38 o 
   1   9   6        3.16        3.42      1.93 o 
   2   9   6        0.61        3.41      2.00 o 
   3   9   6        0.12        2.31      2.00 o 
 -10   1   7        2.55        1.29      1.78 o 
  -9   1   7        1.50        2.91      1.62 o 
  -8   1   7       12.43       12.12      2.10 o 
  -7   1   7        5.29        5.20      1.13 o 
  -6   1   7        6.79        6.67      0.75 o 
  -5   1   7       10.92       13.45      0.60 o 
  -4   1   7       27.87       33.19      0.77 o 
  -3   1   7      476.75      480.73      3.50 o 
  -2   1   7       45.13       45.51      0.64 o 
  -1   1   7      124.13      116.61      1.14 o 
   0   1   7      346.73      380.47      2.57 o 
   1   1   7      932.74      939.15      5.30 o 
   2   1   7      559.05      567.28      3.47 o 
   3   1   7      156.90      156.22      1.56 o 
   4   1   7      253.82      238.07      2.41 o 
   5   1   7        5.28        4.64      0.53 o 
   6   1   7        8.51        9.15      0.90 o 
   7   1   7        5.86        5.07      1.29 o 
   8   1   7        2.38        2.75      1.45 o 
   9   1   7        4.96        6.47      1.94 o 
  10   1   7        0.42        0.32      1.78 o 
 -10   2   7        1.71        1.29      1.78 o 
  -9   2   7        3.41        4.53      1.78 o 
  -8   2   7        0.03        1.13      1.29 o 
  -7   2   7        2.40        4.51      0.94 o 
  -6   2   7       13.18        9.31      0.85 o 
  -5   2   7       80.78       74.20      2.03 o 
  -4   2   7      237.01      237.00      2.82 o 
  -3   2   7       16.73       20.58      0.69 o 
  -2   2   7      445.36      473.47      3.73 o 
  -1   2   7     2120.79     2179.94     15.12 o 
   0   2   7       43.57       31.68      0.58 o 
   1   2   7      809.82      839.98      6.13 o 
   2   2   7        9.37        8.43      0.30 o 
   3   2   7      320.00      303.65      2.33 o 
   4   2   7       68.20       68.71      1.20 o 
   5   2   7        5.92        7.21      0.61 o 
   6   2   7       58.76       52.06      1.88 o 
   7   2   7       66.15       71.94      3.56 o 
   8   2   7        0.00       -0.97      1.13 o 
   9   2   7        4.50        4.04      1.78 o 
  10   2   7        2.44        1.45      1.94 o 
  -9   3   7        0.17        0.32      1.45 o 
  -8   3   7        0.02       -0.14      0.93 o 
  -7   3   7       53.90       45.63      2.16 o 
  -6   3   7       31.16       30.09      1.50 o 
  -5   3   7       51.70       49.46      1.57 o 
  -4   3   7       52.65       50.62      1.32 o 
  -3   3   7      124.62      121.26      1.57 o 
  -2   3   7      159.32      169.29      2.58 o 
  -1   3   7        3.58        4.26      0.35 o 
   0   3   7      747.65      837.69      6.17 o 
   1   3   7      650.72      656.76      5.07 o 
   2   3   7       56.61       65.70      1.23 o 
   3   3   7        1.39        0.88      0.48 o 
   4   3   7        0.02        0.14      0.39 o 
   5   3   7      241.19      237.95      3.18 o 
   6   3   7       33.12       40.98      1.82 o 
   7   3   7       53.19       48.41      2.21 o 
   8   3   7        3.18        3.23      1.62 o 
   9   3   7        0.01       -1.29      1.29 o 
  -9   4   7        0.15        3.72      1.78 o 
  -8   4   7        2.21        2.54      1.24 o 
  -7   4   7        0.02        0.38      0.80 o 
  -6   4   7       67.08       62.33      2.03 o 
  -5   4   7      128.25      127.00      3.03 o 
  -4   4   7      247.41      258.12      5.17 o 
  -3   4   7       41.27       48.48      1.65 o 
  -2   4   7      123.55      119.52      1.95 o 
  -1   4   7       43.43       39.41      1.47 o 
   0   4   7      191.33      184.70      3.19 o 
   1   4   7        0.56        0.46      0.34 o 
   2   4   7      128.04      133.01      2.18 o 
   3   4   7       62.81       64.33      1.80 o 
   4   4   7       32.34       34.02      1.45 o 
   5   4   7       36.05       34.23      1.76 o 
   6   4   7       12.47       13.31      1.12 o 
   7   4   7        2.56        5.82      1.94 o 
   8   4   7        3.41        2.06      1.13 o 
   9   4   7        0.15       -1.62      1.62 o 
  -8   5   7        3.89        3.29      1.28 o 
  -7   5   7        0.05        0.36      0.90 o 
  -6   5   7        0.14       -0.07      1.08 o 
  -5   5   7       15.34       15.30      1.61 o 
  -4   5   7       67.28       64.27      2.60 o 
  -3   5   7        2.19        6.28      0.86 o 
  -2   5   7      108.97      114.83      4.85 o 
  -1   5   7       59.27       61.81      1.96 o 
   0   5   7      224.99      216.53      3.51 o 
   1   5   7       38.85       34.87      2.68 o 
   2   5   7        1.40        2.31      0.70 o 
   3   5   7        6.68        5.47      1.05 o 
   4   5   7        4.37        3.17      0.88 o 
   5   5   7        1.62        0.68      1.01 o 
   6   5   7        0.06        0.28      1.02 o 
   7   5   7        0.60        5.17      1.94 o 
   8   5   7        2.49        1.88      1.20 o 
  -8   6   7        3.80        4.20      1.43 o 
  -7   6   7        9.04        9.57      1.90 o 
  -6   6   7        5.85        2.11      2.34 o 
  -5   6   7        0.04        0.12      1.16 o 
  -4   6   7       10.11       15.61      1.86 o 
  -3   6   7        2.55        2.75      1.78 o 
  -2   6   7       24.02       22.06      1.67 o 
  -1   6   7       22.55       28.40      2.03 o 
   0   6   7      109.55      126.52      3.39 o 
   1   6   7        0.01        0.46      0.91 o 
   2   6   7       10.27       11.64      2.59 o 
   3   6   7       39.61       40.28      2.15 o 
   4   6   7        0.01        1.07      0.95 o 
   5   6   7        0.23        2.60      1.22 o 
   6   6   7       18.41       17.89      2.15 o 
   7   6   7        2.35        2.23      1.47 o 
  -7   7   7        1.40        2.28      1.70 o 
  -6   7   7       13.68       14.80      2.17 o 
  -5   7   7        1.59        0.13      1.28 o 
  -4   7   7       11.18       11.15      2.75 o 
  -3   7   7        8.43        6.30      2.42 o 
  -2   7   7        0.02        0.74      1.27 o 
  -1   7   7        9.05        8.63      1.39 o 
   0   7   7        2.94        1.87      1.58 o 
   1   7   7       12.48       15.04      1.65 o 
   2   7   7       18.77       26.42     10.51 o 
   3   7   7        3.32        1.94      2.10 o 
   4   7   7        1.68        2.23      1.28 o 
   5   7   7        2.18        2.92      1.29 o 
   6   7   7        0.32       -0.74      1.18 o 
  -5   8   7        4.06        3.79      1.58 o 
  -4   8   7        3.07        1.78      2.26 o 
  -3   8   7        0.98        1.78      2.26 o 
  -2   8   7        0.03        0.32      1.94 o 
  -1   8   7        5.44        4.94      1.39 o 
   0   8   7        4.58        4.35      1.37 o 
   1   8   7        0.02       -1.13      1.36 o 
   2   8   7       11.20        9.97      2.14 o 
   3   8   7        0.45       -0.67      1.43 o 
   4   8   7        0.98        1.12      1.25 o 
   5   8   7        0.59        1.30      1.27 o 
  -3   9   7        0.10        0.81      2.26 o 
  -2   9   7        2.59        2.59      2.26 o 
  -1   9   7        0.87       -1.05      1.27 o 
   0   9   7        4.93        3.48      1.51 o 
   1   9   7        4.04        4.28      2.02 o 
   2   9   7        2.36        4.80      2.02 o 
  -8   0   8        5.61        3.67      1.28 o 
  -7   0   8        0.39       -0.27      1.05 o 
  -6   0   8      155.31      152.08      3.70 o 
  -5   0   8       89.96       84.63      1.91 o 
  -4   0   8        1.74        1.21      0.42 o 
  -3   0   8      284.58      342.71      3.63 o 
  -2   0   8      593.55      615.04      5.31 o 
  -1   0   8      183.56      193.13      2.09 o 
   0   0   8      394.36      394.90      3.63 o 
   1   0   8       24.75       32.47      0.69 o 
   2   0   8     1883.06     1873.70     15.05 o 
   3   0   8      812.95      814.43      6.58 o 
   4   0   8      129.40      151.42      2.56 o 
   5   0   8       73.92       71.58      2.26 o 
   6   0   8      106.73      106.39      3.02 o 
   7   0   8       12.39       15.68      1.94 o 
   8   0   8        2.78        1.78      1.45 o 
   9   0   8        9.95       11.32      2.26 o 
 -10   1   8        0.80        0.48      1.78 o 
  -9   1   8        2.36        0.00      1.45 o 
  -8   1   8        2.04        0.81      1.29 o 
  -7   1   8        3.37        4.89      1.16 o 
  -6   1   8        6.60        7.34      0.79 o 
  -5   1   8       10.16        9.81      0.57 o 
  -4   1   8      157.82      167.62      1.77 o 
  -3   1   8       25.54       17.81      0.54 o 
  -2   1   8       22.34       18.79      0.45 o 
  -1   1   8      374.99      411.13      2.97 o 
   0   1   8     1882.86     1903.48     11.57 o 
   1   1   8     1813.70     1935.78     11.26 o 
   2   1   8        0.09        0.51      0.20 o 
   3   1   8      503.73      559.49      3.92 o 
   4   1   8      167.78      173.52      2.18 o 
   5   1   8       12.96       12.91      0.69 o 
   6   1   8        2.25        1.84      0.67 o 
   7   1   8       14.57       15.43      1.43 o 
   8   1   8       11.81       13.26      2.10 o 
   9   1   8        2.15        3.72      1.78 o 
  10   1   8        2.76        0.97      1.94 o 
 -10   2   8        1.51        1.78      1.78 o 
  -9   2   8        1.36        1.78      1.62 o 
  -8   2   8       10.74        9.54      1.94 o 
  -7   2   8       20.80       18.16      1.32 o 
  -6   2   8        7.36        8.92      1.13 o 
  -5   2   8        3.40        5.06      0.91 o 
  -4   2   8        6.35        7.36      0.55 o 
  -3   2   8        0.93        0.12      0.31 o 
  -2   2   8        9.75       17.38      0.56 o 
  -1   2   8       92.19       96.41      1.17 o 
   0   2   8      772.29      893.65      5.94 o 
   1   2   8      190.03      203.81      2.10 o 
   2   2   8      111.33      127.58      1.33 o 
   3   2   8       51.30       49.85      0.84 o 
   4   2   8       45.09       46.78      1.13 o 
   5   2   8       53.59       43.00      1.22 o 
   6   2   8       48.83       59.88      2.67 o 
   7   2   8       20.54       19.08      2.10 o 
   8   2   8        9.80        8.08      1.94 o 
   9   2   8        0.42        2.10      1.62 o 
  10   2   8        0.00        0.48      1.78 o 
  -9   3   8        1.73        0.00      1.45 o 
  -8   3   8       13.08       11.15      1.94 o 
  -7   3   8        5.82        4.31      1.13 o 
  -6   3   8        1.81        2.16      0.75 o 
  -5   3   8        5.34        5.70      0.81 o 
  -4   3   8       29.50       35.32      1.09 o 
  -3   3   8       34.17       32.05      0.86 o 
  -2   3   8      207.91      210.46      2.36 o 
  -1   3   8      130.33      146.59      1.71 o 
   0   3   8       21.11       20.01      1.11 o 
   1   3   8      643.57      577.20      4.61 o 
   2   3   8       89.08       87.93      1.49 o 
   3   3   8      537.31      509.47      5.33 o 
   4   3   8        0.21        0.62      0.45 o 
   5   3   8       42.79       39.55      1.37 o 
   6   3   8       50.80       45.66      2.18 o 
   7   3   8       27.14       29.23      4.20 o 
   8   3   8        1.29        0.16      1.45 o 
   9   3   8        0.25        0.32      1.62 o 
  -9   4   8        0.03        0.81      1.62 o 
  -8   4   8        3.50        4.65      1.24 o 
  -7   4   8        0.23        0.32      0.88 o 
  -6   4   8        7.53        9.24      1.05 o 
  -5   4   8      189.97      194.58      5.21 o 
  -4   4   8       58.30       60.24      1.61 o 
  -3   4   8       80.04       91.66      2.48 o 
  -2   4   8       14.32       18.25      1.65 o 
  -1   4   8      101.50       92.34      2.67 o 
   0   4   8       31.82       36.19      1.03 o 
   1   4   8       59.96       62.77      1.14 o 
   2   4   8      939.30      923.69      7.78 o 
   3   4   8       85.72       81.38      2.34 o 
   4   4   8       12.90       13.42      1.40 o 
   5   4   8       21.90       22.62      1.50 o 
   6   4   8        1.93        1.53      0.69 o 
   7   4   8        3.79        6.66      1.24 o 
   8   4   8        3.12        3.23      1.62 o 
   9   4   8        4.00        4.69      2.10 o 
  -8   5   8        0.05        0.55      1.16 o 
  -7   5   8        1.75        1.55      1.01 o 
  -6   5   8       31.36       28.31      1.58 o 
  -5   5   8        2.54        5.24      1.32 o 
  -4   5   8      274.25      269.86      5.67 o 
  -3   5   8        6.46        6.31      0.88 o 
  -2   5   8       17.84       21.48      2.83 o 
  -1   5   8       85.85       82.60      2.55 o 
   0   5   8       54.15       52.96      2.08 o 
   1   5   8       43.57       45.61      1.99 o 
   2   5   8       51.83       44.81      1.49 o 
   3   5   8        5.82        8.31      1.16 o 
   4   5   8        2.00        3.30      0.87 o 
   5   5   8       37.35       40.42      3.62 o 
   6   5   8        0.01        0.26      0.95 o 
   7   5   8        9.24        8.57      2.26 o 
   8   5   8       16.31       13.81      1.75 o 
  -7   6   8        0.26       -0.15      1.36 o 
  -6   6   8        0.60        2.75      1.47 o 
  -5   6   8        2.51        0.95      1.13 o 
  -4   6   8        2.66        2.46      1.08 o 
  -3   6   8        0.02        0.16      1.29 o 
  -2   6   8       95.79       99.77      3.71 o 
  -1   6   8       20.45       19.49      2.04 o 
   0   6   8       21.37       18.54      1.59 o 
   1   6   8       12.69       10.05      1.33 o 
   2   6   8       15.55       12.68      1.94 o 
   3   6   8        0.05        0.40      1.12 o 
   4   6   8        0.05       -0.23      0.84 o 
   5   6   8        0.70        0.91      1.04 o 
   6   6   8        3.98        4.32      1.29 o 
   7   6   8        3.02        2.62      1.58 o 
  -6   7   8        2.37        5.10      1.58 o 
  -5   7   8        0.05       -1.09      1.29 o 
  -4   7   8        0.01       -1.62      1.62 o 
  -3   7   8        0.12       -1.45      1.78 o 
  -2   7   8        0.60        1.90      2.18 o 
  -1   7   8        1.17        2.37      1.11 o 
   0   7   8        9.92        6.86      1.26 o 
   1   7   8        1.15        2.28      1.15 o 
   2   7   8        0.79       -1.08      1.20 o 
   3   7   8        0.49        1.35      1.07 o 
   4   7   8        7.35        7.60      1.37 o 
   5   7   8        0.04        1.12      1.16 o 
   6   7   8        0.75       -0.37      1.19 o 
  -5   8   8        0.04        0.69      1.43 o 
  -4   8   8        5.11        2.91      2.42 o 
  -3   8   8        0.01       -0.16      1.78 o 
  -2   8   8        2.59        2.26      2.26 o 
  -1   8   8        3.75        4.92      1.42 o 
   0   8   8        2.20        1.16      1.23 o 
   1   8   8        5.38        8.77      2.11 o 
   2   8   8        3.36        1.91      1.70 o 
   3   8   8        0.02       -0.71      1.54 o 
   4   8   8        0.60        1.52      1.43 o 
   5   8   8        1.18       -0.15      1.29 o 
  -2   9   8        0.02        3.23      2.42 o 
  -1   9   8        4.66        4.02      1.95 o 
   0   9   8        0.33        1.09      1.77 o 
   1   9   8        2.04        3.10      1.86 o 
   2   9   8        0.69        0.10      1.79 o 
  -9   1   9        0.00       -0.16      1.45 o 
  -8   1   9        0.88        0.16      1.29 o 
  -7   1   9       20.59       17.22      2.18 o 
  -6   1   9        0.04       -0.47      0.47 o 
  -5   1   9       98.73      102.89      1.77 o 
  -4   1   9       27.10       27.81      0.72 o 
  -3   1   9      207.99      201.25      1.89 o 
  -2   1   9        2.41        4.58      0.48 o 
  -1   1   9     1293.42     1271.72      7.85 o 
   0   1   9     1505.10     1568.47      9.14 o 
   1   1   9      303.23      332.65      2.50 o 
   2   1   9      341.56      338.28      2.68 o 
   3   1   9       26.46       17.50      0.49 o 
   4   1   9      114.35      119.41      1.62 o 
   5   1   9        3.15        3.26      0.52 o 
   6   1   9       27.20       25.91      1.54 o 
   7   1   9       34.58       28.02      1.77 o 
   8   1   9        1.23        1.13      1.45 o 
   9   1   9        0.78        0.32      1.62 o 
  10   1   9        0.03        0.65      1.94 o 
 -10   2   9        0.34       -0.48      1.78 o 
  -9   2   9        3.54        4.36      1.94 o 
  -8   2   9        1.53       -0.16      1.13 o 
  -7   2   9       14.97       21.07      1.65 o 
  -6   2   9      136.05      140.76      2.65 o 
  -5   2   9       40.94       43.79      1.33 o 
  -4   2   9       37.29       40.05      1.06 o 
  -3   2   9      830.21      823.24      9.72 o 
  -2   2   9      469.35      442.23      3.67 o 
  -1   2   9       23.18       27.92      0.79 o 
   0   2   9       32.14       23.35      0.52 o 
   1   2   9      986.28     1001.39      8.19 o 
   2   2   9      332.35      317.96      3.02 o 
   3   2   9       97.30       92.50      1.71 o 
   4   2   9      122.13      121.34      2.49 o 
   5   2   9      304.03      308.09      4.36 o 
   6   2   9       52.53       58.15      2.17 o 
   7   2   9       12.64       14.71      2.10 o 
   8   2   9       22.41       20.21      2.42 o 
   9   2   9        0.93        3.07      1.78 o 
  -9   3   9       10.26        9.38      2.10 o 
  -8   3   9        6.02        8.89      1.94 o 
  -7   3   9        0.31        1.54      0.93 o 
  -6   3   9       10.21        8.94      0.91 o 
  -5   3   9       50.78       56.32      1.62 o 
  -4   3   9      425.11      430.01      4.29 o 
  -3   3   9       55.79       54.60      1.13 o 
  -2   3   9      257.14      269.63      2.66 o 
  -1   3   9      529.97      498.71      4.15 o 
   0   3   9      202.01      187.57      1.89 o 
   1   3   9      233.48      234.69      2.55 o 
   2   3   9       17.96       19.40      0.79 o 
   3   3   9      915.14      911.29      7.51 o 
   4   3   9      164.86      164.04      2.47 o 
   5   3   9       44.49       46.29      1.39 o 
   6   3   9        1.55        0.99      0.85 o 
   7   3   9       18.33       17.48      2.42 o 
   8   3   9       24.87       27.48      2.75 o 
   9   3   9        0.74       -0.32      1.45 o 
  -9   4   9        0.38       -0.16      1.45 o 
  -8   4   9        4.58        0.91      1.13 o 
  -7   4   9        6.49        9.06      1.71 o 
  -6   4   9       13.21       11.32      1.18 o 
  -5   4   9       51.57       43.32      1.94 o 
  -4   4   9       77.36       76.36      2.02 o 
  -3   4   9      159.12      152.59      2.61 o 
  -2   4   9      209.16      215.00      2.76 o 
  -1   4   9       90.63       97.50      2.09 o 
   0   4   9        0.39       -0.08      0.39 o 
   1   4   9      355.08      345.01      3.48 o 
   2   4   9      757.67      732.69      7.31 o 
   3   4   9       52.86       50.02      1.66 o 
   4   4   9       75.77       77.98      2.16 o 
   5   4   9        0.85        2.01      0.88 o 
   6   4   9        2.07        2.56      0.76 o 
   7   4   9       11.06       12.54      2.42 o 
   8   4   9        2.31        4.85      1.78 o 
   9   4   9       13.08       15.20      2.59 o 
  -8   5   9        0.18        1.48      1.28 o 
  -7   5   9        0.96        1.41      1.08 o 
  -6   5   9        0.07       -0.27      0.80 o 
  -5   5   9        0.03        0.02      1.01 o 
  -4   5   9        6.56        5.32      1.20 o 
  -3   5   9        1.25        1.87      0.78 o 
  -2   5   9      140.26      151.94      4.45 o 
  -1   5   9       22.34       12.98      1.59 o 
   0   5   9       63.71       60.68      2.21 o 
   1   5   9       80.23       82.89      2.67 o 
   2   5   9        8.76        9.48      1.26 o 
   3   5   9       89.65       91.63      2.63 o 
   4   5   9        8.17        9.64      1.21 o 
   5   5   9        9.53       10.23      1.29 o 
   6   5   9        1.30        0.94      1.04 o 
   7   5   9        0.26        0.32      1.62 o 
   8   5   9        6.04        8.79      1.59 o 
  -7   6   9        0.13        2.32      1.62 o 
  -6   6   9        0.68        1.04      1.31 o 
  -5   6   9        3.12        1.17      1.20 o 
  -4   6   9        0.35        1.11      1.05 o 
  -3   6   9        2.99        2.26      1.78 o 
  -2   6   9       10.11        9.77      1.60 o 
  -1   6   9       24.58       24.09      1.74 o 
   0   6   9       10.56       14.93      1.55 o 
   1   6   9       21.64       26.17      3.12 o 
   2   6   9       17.54       15.16      1.74 o 
   3   6   9        8.69        9.53      1.64 o 
   4   6   9       44.10       46.91      2.94 o 
   5   6   9       11.33       10.26      1.42 o 
   6   6   9       11.30       12.42      1.68 o 
   7   6   9        1.47        2.91      1.94 o 
  -6   7   9        0.87        2.50      1.63 o 
  -5   7   9        3.09        5.06      1.55 o 
  -4   7   9        0.01       -0.55      1.16 o 
  -3   7   9        1.16        0.32      1.62 o 
  -2   7   9       14.79       12.40      1.88 o 
  -1   7   9        0.18        0.37      1.02 o 
   0   7   9        0.16        0.77      1.08 o 
   1   7   9        0.02        0.19      0.94 o 
   2   7   9        7.92       11.25      2.05 o 
   3   7   9        6.03        6.08      1.28 o 
   4   7   9        0.50       -0.32      1.06 o 
   5   7   9        5.82        1.78      2.67 o 
   6   7   9        0.16       -0.84      1.25 o 
  -5   8   9        0.12       -1.16      2.26 o 
  -4   8   9        2.71        1.13      2.26 o 
  -3   8   9        3.62        4.53      2.59 o 
  -2   8   9        0.18       -1.13      1.62 o 
  -1   8   9        2.98        0.40      1.24 o 
   0   8   9        0.00        0.11      1.17 o 
   1   8   9        0.74        0.26      1.62 o 
   2   8   9        0.82       -1.54      1.54 o 
   3   8   9        0.24        0.71      1.47 o 
   4   8   9        0.68       -1.19      1.19 o 
  -2   9   9        1.82        2.10      2.59 o 
  -1   9   9        0.02        1.88      2.18 o 
   0   9   9        0.63        1.94      1.93 o 
   1   9   9        0.95       -0.46      1.77 o 
  -8   0  10       23.13       23.44      2.42 o 
  -7   0  10        0.16        0.66      0.93 o 
  -6   0  10        4.48        2.37      0.93 o 
  -5   0  10        4.41        3.68      0.74 o 
  -4   0  10      418.57      424.66      5.44 o 
  -3   0  10      352.56      368.64      3.97 o 
  -2   0  10      153.63      163.49      2.18 o 
  -1   0  10      540.87      539.37      4.79 o 
   0   0  10      509.12      489.84      5.09 o 
   1   0  10      195.38      201.14      2.74 o 
   2   0  10       31.80       33.76      0.82 o 
   3   0  10      656.56      665.10      6.41 o 
   4   0  10      407.37      388.53      5.09 o 
   5   0  10        6.20        6.33      1.40 o 
   6   0  10       90.85       98.13      4.04 o 
   7   0  10        8.37       10.99      1.94 o 
   8   0  10        2.82        5.98      1.94 o 
  -9   1  10        0.20        0.81      1.62 o 
  -8   1  10        0.03        0.48      1.29 o 
  -7   1  10       14.56       11.83      1.47 o 
  -6   1  10        0.09        0.44      0.74 o 
  -5   1  10       19.15       19.92      1.05 o 
  -4   1  10       34.77       37.12      0.91 o 
  -3   1  10        0.75       -0.20      0.28 o 
  -2   1  10     1205.83     1229.39      7.43 o 
  -1   1  10      494.74      522.58      3.65 o 
   0   1  10      693.15      791.64      5.48 o 
   1   1  10      288.98      300.36      2.62 o 
   2   1  10      582.51      564.65      4.07 o 
   3   1  10       40.16       38.11      0.90 o 
   4   1  10      105.25      102.77      1.53 o 
   5   1  10      141.46      146.40      3.12 o 
   6   1  10        3.32        3.99      1.21 o 
   7   1  10        0.06        1.13      1.29 o 
   8   1  10        0.69        3.39      1.62 o 
   9   1  10        0.73       -0.16      1.62 o 
  -9   2  10        7.28        7.60      2.10 o 
  -8   2  10        2.97        4.04      1.62 o 
  -7   2  10        0.56        2.42      1.29 o 
  -6   2  10        1.80        0.94      0.70 o 
  -5   2  10        0.01       -0.46      0.53 o 
  -4   2  10        1.12        1.28      0.46 o 
  -3   2  10       16.74       18.67      0.81 o 
  -2   2  10      278.17      288.27      3.39 o 
  -1   2  10      373.24      410.13      3.43 o 
   0   2  10      220.90      227.76      2.75 o 
   1   2  10       24.43       24.33      0.51 o 
   2   2  10      175.12      174.57      2.09 o 
   3   2  10        3.71        2.34      0.43 o 
   4   2  10       63.79       69.00      1.65 o 
   5   2  10       28.04       25.13      1.92 o 
   6   2  10       64.83       71.13      3.39 o 
   7   2  10        0.81        0.00      1.13 o 
   8   2  10        0.12       -1.29      1.29 o 
   9   2  10        0.16        1.62      1.78 o 
  -9   3  10        1.79        2.91      1.78 o 
  -8   3  10       10.80        8.73      1.94 o 
  -7   3  10        0.69        1.52      0.88 o 
  -6   3  10        1.01        0.59      0.64 o 
  -5   3  10       13.48       14.34      0.98 o 
  -4   3  10      178.56      172.48      2.38 o 
  -3   3  10       54.47       55.15      1.17 o 
  -2   3  10       67.48       68.21      1.21 o 
  -1   3  10       70.20       62.90      1.16 o 
   0   3  10       55.28       63.04      1.14 o 
   1   3  10      224.13      213.15      2.35 o 
   2   3  10       11.16       15.62      1.05 o 
   3   3  10        0.24        0.58      0.48 o 
   4   3  10      129.95      117.41      3.29 o 
   5   3  10       41.31       46.95      1.59 o 
   6   3  10        0.55       -0.26      1.29 o 
   7   3  10        0.22        2.10      1.45 o 
   8   3  10        4.59        6.30      1.94 o 
   9   3  10        0.53        2.26      1.78 o 
  -9   4  10        0.44        0.00      1.62 o 
  -8   4  10        2.65        3.65      2.18 o 
  -7   4  10       10.46       14.22      1.79 o 
  -6   4  10       24.53       23.74      1.71 o 
  -5   4  10        2.50        4.16      0.84 o 
  -4   4  10        0.03        0.00      0.53 o 
  -3   4  10      108.16      106.36      1.81 o 
  -2   4  10        2.82        5.06      0.88 o 
  -1   4  10       65.82       69.94      1.99 o 
   0   4  10      295.04      295.70      3.54 o 
   1   4  10      114.07      108.13      2.06 o 
   2   4  10        8.47        5.00      0.82 o 
   3   4  10       37.83       32.70      1.42 o 
   4   4  10       57.34       61.47      1.94 o 
   5   4  10        0.01       -0.03      0.80 o 
   6   4  10       13.61       12.83      1.33 o 
   7   4  10        4.62        4.82      1.24 o 
   8   4  10        5.87        3.39      1.78 o 
  -8   5  10        2.52        1.26      1.36 o 
  -7   5  10        0.34        2.02      1.05 o 
  -6   5  10       52.10       50.04      2.80 o 
  -5   5  10        0.87        0.25      0.82 o 
  -4   5  10        6.98       10.15      1.78 o 
  -3   5  10       25.52       28.17      1.51 o 
  -2   5  10       23.67       22.24      1.93 o 
  -1   5  10        1.19        1.22      0.97 o 
   0   5  10       38.72       34.50      1.45 o 
   1   5  10        0.76        0.49      0.52 o 
   2   5  10        1.80        0.60      1.25 o 
   3   5  10      127.21      121.11      3.62 o 
   4   5  10        0.49        0.36      0.88 o 
   5   5  10       29.45       29.53      2.45 o 
   6   5  10       26.60       33.27      2.77 o 
   7   5  10        7.96        5.04      1.31 o 
   8   5  10        0.49       -0.07      1.24 o 
  -7   6  10        0.30       -0.71      1.04 o 
  -6   6  10        0.07       -1.24      1.24 o 
  -5   6  10        1.08        0.36      1.20 o 
  -4   6  10        6.46        4.03      1.28 o 
  -3   6  10        3.52        3.72      1.08 o 
  -2   6  10       12.65       13.75      1.88 o 
  -1   6  10        0.17       -0.91      0.91 o 
   0   6  10       13.85       12.67      1.45 o 
   1   6  10        1.25        0.47      0.94 o 
   2   6  10        2.86        3.39      0.98 o 
   3   6  10        0.24       -0.81      0.81 o 
   4   6  10        4.73       10.03      2.06 o 
   5   6  10        4.71        7.76      1.39 o 
   6   6  10        0.41       -0.03      1.56 o 
   7   6  10        0.33       -1.29      1.78 o 
  -6   7  10        0.21       -0.70      1.43 o 
  -5   7  10        1.48        0.35      1.43 o 
  -4   7  10        0.07       -0.21      1.13 o 
  -3   7  10        5.64       12.45      2.91 o 
  -2   7  10        3.13       -0.76      2.83 o 
  -1   7  10        0.61        3.17      1.62 o 
   0   7  10        0.01       -0.50      1.03 o 
   1   7  10        0.01        2.05      1.36 o 
   2   7  10        1.48        2.72      1.59 o 
   3   7  10        0.12       -0.29      0.99 o 
   4   7  10        0.83        2.08      1.16 o 
   5   7  10        1.75        2.36      1.29 o 
   6   7  10        0.33        1.88      1.33 o 
  -4   8  10        3.19        6.79      2.75 o 
  -3   8  10        0.18       -0.48      1.94 o 
  -2   8  10        0.07       -1.13      1.94 o 
  -1   8  10        1.48        1.17      1.78 o 
   0   8  10        0.00        0.48      1.17 o 
   1   8  10        0.46        0.98      1.65 o 
   2   8  10        0.02       -0.39      1.55 o 
   3   8  10        5.22        3.99      1.37 o 
   4   8  10        0.31       -0.65      1.25 o 
  -1   9  10        0.32        1.42      1.77 o 
   0   9  10        1.27        3.88      2.75 o 
   1   9  10        0.25        1.78      3.07 o 
  -9   1  11        1.51       -0.16      1.62 o 
  -8   1  11        0.03        1.13      1.29 o 
  -7   1  11       13.42       11.51      1.51 o 
  -6   1  11        1.02        1.24      0.85 o 
  -5   1  11        1.35        2.23      0.52 o 
  -4   1  11       20.77       23.19      0.73 o 
  -3   1  11       42.64       36.34      0.81 o 
  -2   1  11      124.91      111.85      1.25 o 
  -1   1  11      198.29      216.28      1.92 o 
   0   1  11      282.40      274.58      2.67 o 
   1   1  11       98.06       73.16      1.01 o 
   2   1  11        0.07        0.14      0.24 o 
   3   1  11      244.67      233.78      2.20 o 
   4   1  11       32.22       29.65      0.94 o 
   5   1  11        2.79        2.05      0.67 o 
   6   1  11       22.97       22.35      1.60 o 
   7   1  11        2.44        1.45      1.29 o 
   8   1  11        0.04       -0.32      1.45 o 
   9   1  11        0.02        2.10      1.78 o 
  -9   2  11        0.46        1.29      1.62 o 
  -8   2  11        8.79        8.57      1.94 o 
  -7   2  11        0.82        0.48      1.13 o 
  -6   2  11       30.65       29.76      2.40 o 
  -5   2  11      142.33      145.35      2.64 o 
  -4   2  11       17.26       19.39      0.92 o 
  -3   2  11      254.70      278.28      3.23 o 
  -2   2  11        1.23        2.44      0.42 o 
  -1   2  11      121.19      105.25      1.39 o 
   0   2  11       23.40       20.63      0.65 o 
   1   2  11       36.93       33.53      0.91 o 
   2   2  11      443.77      430.36      4.05 o 
   3   2  11       65.84       62.09      1.44 o 
   4   2  11        0.00       -0.45      0.45 o 
   5   2  11       92.89       89.35      2.11 o 
   6   2  11       54.91       56.10      3.23 o 
   7   2  11        2.72        2.59      1.45 o 
   8   2  11        5.26        7.92      1.94 o 
   9   2  11        3.40        3.72      1.94 o 
  -9   3  11        0.66        2.42      1.78 o 
  -8   3  11        3.24        3.56      1.62 o 
  -7   3  11        2.39        1.95      0.94 o 
  -6   3  11       21.92       23.36      1.28 o 
  -5   3  11       24.96       24.04      1.20 o 
  -4   3  11       81.29       83.00      1.64 o 
  -3   3  11        1.52        0.54      0.47 o 
  -2   3  11        0.34        0.15      0.37 o 
  -1   3  11       17.44       16.48      0.75 o 
   0   3  11      126.15      123.25      1.75 o 
   1   3  11      251.00      249.74      2.48 o 
   2   3  11       42.04       39.38      1.29 o 
   3   3  11      179.06      177.33      3.20 o 
   4   3  11        1.05        0.23      0.53 o 
   5   3  11       14.11       16.04      1.18 o 
   6   3  11        4.31        4.69      1.08 o 
   7   3  11       29.31       33.79      2.75 o 
   8   3  11        6.14       12.77      2.42 o 
   9   3  11        6.06        4.20      1.94 o 
  -8   4  11        7.89        7.76      1.51 o 
  -7   4  11        0.17       -0.37      0.92 o 
  -6   4  11        9.35        9.12      1.15 o 
  -5   4  11        0.20        0.23      0.67 o 
  -4   4  11        0.67        0.09      0.54 o 
  -3   4  11       21.01       23.19      1.09 o 
  -2   4  11       10.77        9.57      0.94 o 
  -1   4  11      172.72      165.69      2.48 o 
   0   4  11       27.93       26.64      1.08 o 
   1   4  11      516.07      487.89      5.66 o 
   2   4  11       10.93       13.57      1.41 o 
   3   4  11       93.29       86.27      2.87 o 
   4   4  11        0.08        0.22      0.74 o 
   5   4  11        0.06        0.14      0.71 o 
   6   4  11        0.83        0.47      0.89 o 
   7   4  11        3.82        3.44      1.20 o 
   8   4  11        1.23        0.32      1.62 o 
  -8   5  11        0.23        0.12      1.29 o 
  -7   5  11        1.89        3.27      1.05 o 
  -6   5  11        7.19        8.04      1.23 o 
  -5   5  11        4.62        4.17      1.19 o 
  -4   5  11       87.15       96.87      2.50 o 
  -3   5  11        2.23        1.33      0.78 o 
  -2   5  11       13.51       14.43      1.69 o 
  -1   5  11       12.51       11.13      0.99 o 
   0   5  11        1.06        0.26      0.62 o 
   1   5  11        3.58        1.48      0.60 o 
   2   5  11       12.83       12.36      1.35 o 
   3   5  11       14.57       13.68      1.29 o 
   4   5  11        5.15        5.89      1.14 o 
   5   5  11        7.05        4.95      1.17 o 
   6   5  11        0.01        1.18      1.12 o 
   7   5  11        0.44        2.37      2.10 o 
   8   5  11        1.53       -0.32      1.62 o 
  -7   6  11        0.01        1.09      1.13 o 
  -6   6  11        0.43        0.99      1.43 o 
  -5   6  11        1.95        3.11      1.40 o 
  -4   6  11        5.60        5.70      1.43 o 
  -3   6  11        1.70        3.10      1.10 o 
  -2   6  11        0.66        1.70      1.26 o 
  -1   6  11       50.96       48.66      2.91 o 
   0   6  11        0.74        0.61      1.01 o 
   1   6  11        6.79        9.73      1.02 o 
   2   6  11       53.75       50.79      2.15 o 
   3   6  11        4.15        3.32      1.16 o 
   4   6  11        4.23        4.72      1.21 o 
   5   6  11       10.63        9.99      1.49 o 
   6   6  11        2.43        2.35      1.28 o 
   7   6  11        2.46        2.75      2.10 o 
  -6   7  11        1.25        1.40      1.59 o 
  -5   7  11        0.88        3.66      1.51 o 
  -4   7  11        0.11        1.16      1.20 o 
  -3   7  11        0.45        2.59      2.10 o 
  -2   7  11        5.24        5.33      1.60 o 
  -1   7  11        0.57        0.57      1.37 o 
   0   7  11       22.57       22.29      3.48 o 
   1   7  11        0.02        0.16      1.37 o 
   2   7  11        0.03       -0.17      0.95 o 
   3   7  11        0.05        0.66      1.52 o 
   4   7  11        0.01       -1.02      1.02 o 
   5   7  11        6.12       10.25      1.66 o 
   6   7  11        0.04        0.26      1.31 o 
  -4   8  11        0.11       -0.32      2.10 o 
  -3   8  11        0.00        4.04      2.42 o 
  -2   8  11        0.33        1.78      2.10 o 
  -1   8  11        3.32        2.65      1.54 o 
   0   8  11        1.25        0.55      1.47 o 
   1   8  11        3.69        3.66      1.93 o 
   2   8  11        4.14        3.21      2.83 o 
   3   8  11        0.11        0.95      1.61 o 
   4   8  11        2.37        2.65      1.44 o 
  -7   0  12        0.80        0.19      1.13 o 
  -6   0  12      294.48      295.04      7.92 o 
  -5   0  12       41.89       44.79      2.94 o 
  -4   0  12      152.54      151.30      2.36 o 
  -3   0  12      391.87      387.97      4.38 o 
  -2   0  12      667.37      628.16      6.93 o 
  -1   0  12      124.33      148.02      2.38 o 
   0   0  12      448.96      458.47      5.19 o 
   1   0  12     2323.09     2454.76     22.60 o 
   2   0  12       74.95       63.36      1.28 o 
   3   0  12        6.38        6.28      0.65 o 
   4   0  12      201.60      182.93      3.19 o 
   5   0  12      130.03      126.97      3.77 o 
   6   0  12       57.68       64.67      3.56 o 
   7   0  12        2.76        2.59      1.45 o 
   8   0  12       49.99       52.54      3.72 o 
  -9   1  12        5.05        8.57      2.10 o 
  -8   1  12        2.20        5.33      1.78 o 
  -7   1  12       19.77       18.75      2.10 o 
  -6   1  12        0.42       -0.60      0.67 o 
  -5   1  12       89.25       86.01      1.82 o 
  -4   1  12      354.50      339.55      4.85 o 
  -3   1  12      210.14      206.32      2.23 o 
  -2   1  12      487.20      490.75      4.05 o 
  -1   1  12      621.32      600.02      4.44 o 
   0   1  12     1122.65     1104.87      7.91 o 
   1   1  12       19.66       20.94      0.59 o 
   2   1  12      678.95      669.97      4.76 o 
   3   1  12      232.12      229.88      2.34 o 
   4   1  12       10.15       11.44      0.79 o 
   5   1  12        0.10        0.09      0.63 o 
   6   1  12        9.17        9.70      1.26 o 
   7   1  12       49.95       54.64      3.56 o 
   8   1  12        0.18        2.91      1.78 o 
   9   1  12        0.28        1.94      1.78 o 
  -9   2  12        1.53        0.81      1.78 o 
  -8   2  12        3.43        2.26      1.62 o 
  -7   2  12        0.04       -1.13      1.13 o 
  -6   2  12       16.53       15.24      1.66 o 
  -5   2  12       18.83       18.49      1.09 o 
  -4   2  12       13.48       14.11      0.82 o 
  -3   2  12      314.46      292.51      3.48 o 
  -2   2  12       86.33       80.99      1.41 o 
  -1   2  12        2.51        3.26      0.41 o 
   0   2  12       59.21       63.01      1.28 o 
   1   2  12      133.84      142.59      2.01 o 
   2   2  12      153.24      153.21      2.05 o 
   3   2  12        3.45        2.84      0.51 o 
   4   2  12      286.57      297.07      4.18 o 
   5   2  12        8.52        6.71      1.24 o 
   6   2  12        0.13        0.48      1.13 o 
   7   2  12        1.58        2.26      1.45 o 
   8   2  12        0.71       -0.32      1.45 o 
   9   2  12        3.56        4.04      1.94 o 
  -9   3  12        0.41       -1.45      1.62 o 
  -8   3  12        0.92       -0.97      1.45 o 
  -7   3  12        3.24        2.76      1.02 o 
  -6   3  12       12.93       12.04      1.26 o 
  -5   3  12        0.49        0.15      0.62 o 
  -4   3  12        0.92        0.62      0.54 o 
  -3   3  12       28.07       28.00      1.23 o 
  -2   3  12        4.92        3.27      0.57 o 
  -1   3  12      292.17      277.79      3.09 o 
   0   3  12        0.05       -0.36      0.36 o 
   1   3  12       71.15       68.47      1.40 o 
   2   3  12      137.67      122.16      2.18 o 
   3   3  12      189.01      201.16      3.16 o 
   4   3  12        0.97        0.75      0.58 o 
   5   3  12        6.02        7.16      0.96 o 
   6   3  12        0.18        1.05      1.70 o 
   7   3  12        3.37        3.56      1.62 o 
   8   3  12        3.12        1.62      1.78 o 
   9   3  12        3.89        3.72      1.94 o 
  -8   4  12        2.67        1.81      1.28 o 
  -7   4  12        1.46        1.02      1.00 o 
  -6   4  12        1.31       -0.18      0.80 o 
  -5   4  12       17.27       16.61      1.14 o 
  -4   4  12        7.02        9.02      0.87 o 
  -3   4  12       11.93       13.01      0.84 o 
  -2   4  12      112.86      118.16      2.53 o 
  -1   4  12       10.26        8.51      0.65 o 
   0   4  12        5.83        7.70      0.62 o 
   1   4  12       90.34       82.64      1.89 o 
   2   4  12       67.44       63.50      2.03 o 
   3   4  12       17.86       16.96      1.58 o 
   4   4  12       19.99       18.39      1.18 o 
   5   4  12       17.24       17.72      1.36 o 
   6   4  12        5.02        4.01      1.13 o 
   7   4  12        6.48        6.57      1.36 o 
   8   4  12        5.28        3.72      1.78 o 
  -8   5  12        5.67        1.36      2.18 o 
  -7   5  12        0.03       -0.94      0.94 o 
  -6   5  12        0.80        2.02      0.99 o 
  -5   5  12       17.66       18.38      1.41 o 
  -4   5  12       24.95       26.96      1.48 o 
  -3   5  12        9.30        9.82      0.92 o 
  -2   5  12       33.59       31.97      1.54 o 
  -1   5  12        0.03       -0.39      0.63 o 
   0   5  12        0.21        0.48      0.58 o 
   1   5  12      194.00      182.46      3.85 o 
   2   5  12       28.78       26.33      1.88 o 
   3   5  12      131.18      132.83      3.91 o 
   4   5  12       19.36       20.52      1.94 o 
   5   5  12       15.05       16.62      1.88 o 
   6   5  12        4.81        1.83      1.43 o 
   7   5  12        0.16       -0.27      1.13 o 
  -7   6  12        0.18        0.74      1.70 o 
  -6   6  12        3.70        3.34      1.21 o 
  -5   6  12       10.46        7.54      1.67 o 
  -4   6  12       26.51       26.03      2.09 o 
  -3   6  12        8.13        5.29      1.14 o 
  -2   6  12        0.00       -0.15      1.05 o 
  -1   6  12        4.54        5.30      1.37 o 
   0   6  12        0.80        2.35      1.20 o 
   1   6  12        7.26        8.05      1.09 o 
   2   6  12       47.93       44.68      8.49 o 
   3   6  12        0.68        0.65      1.00 o 
   4   6  12        7.71       10.15      1.43 o 
   5   6  12        1.20       -1.02      1.02 o 
   6   6  12        0.56       -1.22      1.22 o 
  -5   7  12        0.07       -0.82      2.18 o 
  -4   7  12        6.84        5.56      1.51 o 
  -3   7  12        0.98        1.62      1.94 o 
  -2   7  12        0.11        0.90      1.31 o 
  -1   7  12        0.12        1.70      1.37 o 
   0   7  12        7.56        6.59      1.71 o 
   1   7  12        5.34        4.36      2.26 o 
   2   7  12       11.22       12.95      2.59 o 
   3   7  12        1.01        1.48      1.12 o 
   4   7  12        2.83        1.91      1.28 o 
   5   7  12        6.14        5.43      1.51 o 
  -4   8  12        0.35        2.91      2.59 o 
  -3   8  12        0.02       -1.94      1.94 o 
  -2   8  12        0.02       -1.29      2.10 o 
  -1   8  12        0.49       -1.36      1.43 o 
   0   8  12        0.39       -0.24      1.49 o 
   1   8  12        1.64       -1.62      2.10 o 
   2   8  12        1.21        2.26      2.59 o 
   3   8  12        0.11       -0.75      1.19 o 
  -8   1  13        0.58        0.65      1.45 o 
  -7   1  13        4.99        6.30      1.78 o 
  -6   1  13        1.76        1.70      1.28 o 
  -5   1  13       29.97       28.07      1.14 o 
  -4   1  13      124.49      122.50      2.31 o 
  -3   1  13      193.68      184.86      2.37 o 
  -2   1  13      421.18      411.14      3.62 o 
  -1   1  13       33.61       28.08      0.79 o 
   0   1  13        0.57        0.22      0.35 o 
   1   1  13      186.10      171.40      1.93 o 
   2   1  13      213.34      198.43      2.19 o 
   3   1  13       66.29       71.78      1.27 o 
   4   1  13      134.64      124.00      2.14 o 
   5   1  13       26.31       24.22      1.54 o 
   6   1  13        0.05        1.13      1.29 o 
   7   1  13        0.97        1.29      1.29 o 
   8   1  13        1.65        4.04      1.78 o 
   9   1  13        0.95        0.48      1.94 o 
  -9   2  13        1.03        5.50      1.94 o 
  -8   2  13       19.64       17.62      2.42 o 
  -7   2  13       21.68       25.38      2.59 o 
  -6   2  13        0.79        0.07      0.78 o 
  -5   2  13       25.71       29.49      1.32 o 
  -4   2  13      107.83      102.00      2.22 o 
  -3   2  13      340.41      338.64      4.14 o 
  -2   2  13       14.01        9.79      0.67 o 
  -1   2  13      203.62      204.56      2.77 o 
   0   2  13      298.60      287.72      3.18 o 
   1   2  13      163.02      153.90      2.58 o 
   2   2  13       95.55      102.20      1.68 o 
   3   2  13      509.12      475.52      5.00 o 
   4   2  13      448.53      452.16      5.69 o 
   5   2  13       13.29       11.00      1.26 o 
   6   2  13       17.81       16.97      2.10 o 
   7   2  13        8.50       13.74      2.10 o 
   8   2  13        0.01        0.48      1.62 o 
   9   2  13        3.63        7.11      2.42 o 
  -9   3  13        4.03        6.30      2.10 o 
  -8   3  13        4.55        5.50      1.78 o 
  -7   3  13        9.05        8.88      1.28 o 
  -6   3  13       43.20       44.66      3.38 o 
  -5   3  13       36.15       33.77      1.44 o 
  -4   3  13       32.50       32.80      1.23 o 
  -3   3  13      157.49      151.41      2.41 o 
  -2   3  13      361.34      352.51      4.01 o 
  -1   3  13      136.51      129.49      2.06 o 
   0   3  13       29.50       30.42      0.98 o 
   1   3  13      159.91      155.85      2.87 o 
   2   3  13       88.64       89.69      1.88 o 
   3   3  13      188.56      193.76      3.17 o 
   4   3  13        0.09        1.10      0.62 o 
   5   3  13      129.40      130.17      2.99 o 
   6   3  13       41.34       45.57      3.96 o 
   7   3  13        2.95        3.72      1.62 o 
   8   3  13        0.44       -0.48      1.45 o 
  -8   4  13        0.02        0.55      1.94 o 
  -7   4  13        5.62        6.55      1.23 o 
  -6   4  13        6.35        4.36      1.05 o 
  -5   4  13        0.68       -0.09      0.72 o 
  -4   4  13       65.98       60.63      1.63 o 
  -3   4  13      125.33      116.71      2.49 o 
  -2   4  13       15.22       14.96      1.16 o 
  -1   4  13      363.72      331.57      5.03 o 
   0   4  13      133.82      121.78      1.98 o 
   1   4  13        8.63        6.83      0.69 o 
   2   4  13        1.41        2.13      0.55 o 
   3   4  13       14.83       19.53      1.17 o 
   4   4  13        3.37        4.63      0.84 o 
   5   4  13       23.98       27.61      1.54 o 
   6   4  13        1.01        0.40      0.89 o 
   7   4  13        1.51        2.42      1.62 o 
   8   4  13        5.46        4.85      1.94 o 
  -7   5  13        0.75       -0.71      1.27 o 
  -6   5  13        0.48        0.48      0.96 o 
  -5   5  13       10.69        8.93      1.25 o 
  -4   5  13        1.29        0.01      0.66 o 
  -3   5  13       18.54       18.41      1.16 o 
  -2   5  13        0.35        0.32      0.53 o 
  -1   5  13       10.04        7.59      1.00 o 
   0   5  13        0.41       -0.54      0.54 o 
   1   5  13        3.67        4.81      0.74 o 
   2   5  13       40.04       32.04      4.53 o 
   3   5  13       11.74        9.49      1.47 o 
   4   5  13        1.72        2.47      1.28 o 
   5   5  13        0.87        0.72      1.28 o 
   6   5  13        0.12        0.86      0.97 o 
   7   5  13        1.19        1.21      1.24 o 
  -6   6  13        1.00        0.08      1.07 o 
  -5   6  13        0.64        1.36      1.04 o 
  -4   6  13        0.66        0.05      1.13 o 
  -3   6  13       11.55       13.38      1.47 o 
  -2   6  13        0.07        0.62      1.24 o 
  -1   6  13        2.36        1.72      1.31 o 
   0   6  13       11.28       14.68      1.31 o 
   1   6  13        2.91        1.23      0.71 o 
   2   6  13        4.19        5.00      1.32 o 
   3   6  13        6.53        3.66      1.28 o 
   4   6  13        5.10        5.51      2.51 o 
   5   6  13        0.55        0.03      1.35 o 
   6   6  13        0.25       -1.32      1.32 o 
  -5   7  13        1.23        0.73      1.47 o 
  -4   7  13        0.40        0.65      1.36 o 
  -3   7  13        0.03        0.00      1.94 o 
  -2   7  13        3.58        1.39      1.70 o 
  -1   7  13        0.19       -0.56      1.20 o 
   0   7  13        3.69        4.04      2.26 o 
   1   7  13        0.04       -1.05      1.05 o 
   2   7  13        5.94        8.38      1.58 o 
   3   7  13        5.65        5.28      1.70 o 
   4   7  13        0.08       -0.03      1.35 o 
   5   7  13        1.69        0.21      1.55 o 
  -3   8  13        1.22        1.45      2.10 o 
  -2   8  13        0.03        0.32      1.78 o 
  -1   8  13        0.94        0.65      1.60 o 
   0   8  13        2.47        1.47      2.75 o 
   1   8  13        5.99       10.67      3.23 o 
   2   8  13        2.14        0.86      1.43 o 
   3   8  13        0.53        1.80      3.07 o 
  -6   0  14       25.46       26.63      1.82 o 
  -5   0  14       32.87       38.05      1.70 o 
  -4   0  14       12.65       12.95      1.09 o 
  -3   0  14       17.11       16.89      0.87 o 
  -2   0  14       45.80       44.68      1.40 o 
  -1   0  14      286.91      283.79      3.82 o 
   0   0  14       86.66      114.43      2.11 o 
   1   0  14       25.95       31.54      1.38 o 
   2   0  14       94.49       82.43      1.99 o 
   3   0  14       68.54       66.88      1.94 o 
   4   0  14        7.97        9.91      1.37 o 
   5   0  14        5.84        3.23      1.29 o 
   6   0  14       71.69       74.37      3.88 o 
   7   0  14        6.40        1.29      1.62 o 
  -8   1  14        1.98        1.78      1.62 o 
  -7   1  14        7.08        9.38      1.94 o 
  -6   1  14        3.77        4.00      1.02 o 
  -5   1  14       13.05       14.66      0.94 o 
  -4   1  14      122.55      113.80      2.20 o 
  -3   1  14       13.59       13.09      0.76 o 
  -2   1  14       59.36       53.69      1.11 o 
  -1   1  14       38.29       39.40      1.36 o 
   0   1  14      280.28      271.16      2.95 o 
   1   1  14        3.97        5.86      0.55 o 
   2   1  14        5.62        5.10      0.49 o 
   3   1  14       10.14       11.28      0.76 o 
   4   1  14        6.51        6.19      0.72 o 
   5   1  14       50.54       60.23      2.29 o 
   6   1  14        4.36        3.39      1.45 o 
   7   1  14        0.06       -0.65      1.29 o 
   8   1  14        0.17        0.97      1.62 o 
   9   1  14        0.00       -0.48      1.94 o 
  -9   2  14        0.51        1.94      1.78 o 
  -8   2  14        0.35        0.97      1.62 o 
  -7   2  14        0.57        1.13      1.29 o 
  -6   2  14        0.35        0.85      1.25 o 
  -5   2  14        1.05        0.26      0.64 o 
  -4   2  14        1.79        2.16      0.74 o 
  -3   2  14        2.39        2.88      0.58 o 
  -2   2  14        0.30        0.35      0.46 o 
  -1   2  14       43.81       43.25      1.42 o 
   0   2  14        3.41        4.50      0.60 o 
   1   2  14       15.14       16.84      0.84 o 
   2   2  14       57.68       60.36      1.34 o 
   3   2  14      131.37      118.60      2.15 o 
   4   2  14        4.15        2.32      0.69 o 
   5   2  14       17.41       16.49      2.10 o 
   6   2  14        4.22        3.72      1.45 o 
   7   2  14        0.15        0.32      1.45 o 
   8   2  14        0.39        0.32      1.62 o 
  -8   3  14        2.72        1.62      1.62 o 
  -7   3  14        0.00       -1.02      1.02 o 
  -6   3  14       16.77       17.14      1.83 o 
  -5   3  14        7.53        7.17      0.94 o 
  -4   3  14        5.35        7.38      0.80 o 
  -3   3  14      142.80      139.71      2.13 o 
  -2   3  14        0.03        0.25      0.50 o 
  -1   3  14        9.29       11.05      1.39 o 
   0   3  14       75.64       65.76      1.48 o 
   1   3  14        0.21       -0.37      0.48 o 
   2   3  14        8.71        8.72      0.81 o 
   3   3  14        1.84        0.88      0.66 o 
   4   3  14       11.11        8.59      0.93 o 
   5   3  14        6.02        5.39      0.99 o 
   6   3  14       13.79       16.97      2.26 o 
   7   3  14       11.09       12.45      2.26 o 
   8   3  14        1.70        3.07      1.94 o 
  -8   4  14        0.31        0.32      1.62 o 
  -7   4  14        5.15        8.13      1.30 o 
  -6   4  14        2.12        1.36      0.99 o 
  -5   4  14        9.24       10.09      1.18 o 
  -4   4  14       15.26       15.43      1.02 o 
  -3   4  14        0.45        1.13      0.61 o 
  -2   4  14        1.74        3.64      0.65 o 
  -1   4  14       79.59       71.84      1.60 o 
   0   4  14      112.14      107.66      2.08 o 
   1   4  14       39.96       35.00      1.27 o 
   2   4  14       77.68       75.04      2.12 o 
   3   4  14       31.71       29.53      1.39 o 
   4   4  14        4.53        2.52      0.81 o 
   5   4  14        4.09        4.12      1.16 o 
   6   4  14       18.21       19.48      1.70 o 
   7   4  14        5.44        3.88      1.78 o 
   8   4  14        0.30       -0.16      1.62 o 
  -7   5  14        2.19        1.23      1.13 o 
  -6   5  14        0.41        0.00      0.94 o 
  -5   5  14        8.66        7.33      1.23 o 
  -4   5  14        0.38        0.58      0.85 o 
  -3   5  14        0.03        0.49      0.59 o 
  -2   5  14       11.08       13.05      0.90 o 
  -1   5  14       58.96       51.57      1.43 o 
   0   5  14       44.78       43.47      1.84 o 
   1   5  14       81.14       79.75      2.52 o 
   2   5  14        2.74        3.39      1.24 o 
   3   5  14        0.22        0.74      1.13 o 
   4   5  14       18.84       18.45      2.83 o 
   5   5  14        7.96        7.81      1.86 o 
   6   5  14        0.67        0.70      1.01 o 
   7   5  14        3.02        2.45      1.36 o 
  -6   6  14        4.93        5.30      1.53 o 
  -5   6  14        4.72        3.49      1.12 o 
  -4   6  14        0.90       -0.03      0.92 o 
  -3   6  14       33.61       35.97      2.22 o 
  -2   6  14        9.59       10.26      1.56 o 
  -1   6  14       14.80       11.67      1.31 o 
   0   6  14        0.64        0.51      0.84 o 
   1   6  14        6.63        4.45      1.12 o 
   2   6  14        7.00        5.17      1.43 o 
   3   6  14        1.44        2.00      1.35 o 
   4   6  14       13.13        9.13      1.76 o 
   5   6  14        0.04        0.22      1.40 o 
   6   6  14        1.51        3.28      1.63 o 
  -5   7  14        0.51        1.80      2.10 o 
  -4   7  14        8.26        9.62      3.23 o 
  -3   7  14        0.14        0.63      1.24 o 
  -2   7  14        5.08        3.15      1.59 o 
  -1   7  14        0.00        0.06      1.43 o 
   0   7  14        3.54        3.17      1.13 o 
   1   7  14        3.25        2.34      1.40 o 
   2   7  14        6.70        6.33      2.26 o 
   3   7  14       29.69       31.92      3.72 o 
   4   7  14        0.83        1.02      1.51 o 
   5   7  14        0.36       -0.90      2.10 o 
  -2   8  14        0.02        0.97      2.10 o 
  -1   8  14        8.45        5.23      1.93 o 
   0   8  14        0.19        0.28      1.59 o 
   1   8  14        1.73        0.65      2.42 o 
   2   8  14        2.15        4.79      1.70 o 
  -7   1  15        2.31        1.13      1.45 o 
  -6   1  15        2.08        3.08      0.92 o 
  -5   1  15       37.52       34.04      2.10 o 
  -4   1  15        4.88        5.42      0.71 o 
  -3   1  15        4.66        5.80      0.77 o 
  -2   1  15       34.13       35.15      0.97 o 
  -1   1  15      254.16      246.17      3.08 o 
   0   1  15      260.04      258.84      2.72 o 
   1   1  15       27.16       27.12      0.95 o 
   2   1  15      314.10      295.31      3.01 o 
   3   1  15       19.96       23.30      0.86 o 
   4   1  15        3.79        3.07      0.75 o 
   5   1  15       18.06       15.03      2.10 o 
   6   1  15        0.17        0.65      1.29 o 
   7   1  15        8.96       10.67      2.10 o 
   8   1  15        1.86        0.16      1.78 o 
  -8   2  15        0.03       -1.29      1.45 o 
  -7   2  15        6.75        7.76      1.94 o 
  -6   2  15       14.32       17.20      1.42 o 
  -5   2  15        1.25        1.50      0.77 o 
  -4   2  15       23.25       20.70      1.06 o 
  -3   2  15        0.25        1.25      0.53 o 
  -2   2  15       90.87       91.67      1.85 o 
  -1   2  15      106.38      105.87      1.96 o 
   0   2  15        0.27        1.03      0.54 o 
   1   2  15      580.48      567.83      5.69 o 
   2   2  15       87.68       88.95      1.85 o 
   3   2  15       92.93       84.13      2.09 o 
   4   2  15        0.03       -0.76      0.76 o 
   5   2  15       16.44       17.62      2.10 o 
   6   2  15        1.91        1.78      1.45 o 
   7   2  15        0.36        0.97      1.62 o 
   8   2  15        4.06        1.29      1.78 o 
  -8   3  15        1.84       -0.65      1.62 o 
  -7   3  15        1.17        1.45      1.22 o 
  -6   3  15        1.24        0.93      1.55 o 
  -5   3  15       42.66       45.47      1.97 o 
  -4   3  15       24.99       26.68      1.21 o 
  -3   3  15        0.29        0.63      0.51 o 
  -2   3  15       10.70        9.07      0.94 o 
  -1   3  15       31.80       34.07      1.26 o 
   0   3  15       15.26       20.42      1.03 o 
   1   3  15       48.10       48.29      1.54 o 
   2   3  15        8.23        7.62      0.80 o 
   3   3  15       52.56       56.79      1.89 o 
   4   3  15       26.51       31.52      1.58 o 
   5   3  15        7.30        5.78      1.06 o 
   6   3  15        0.03       -0.16      1.29 o 
   7   3  15        1.72        4.20      1.78 o 
   8   3  15        1.21        0.65      1.78 o 
  -8   4  15        0.78        1.45      1.78 o 
  -7   4  15        0.54        1.71      1.06 o 
  -6   4  15        4.92        2.73      1.07 o 
  -5   4  15       16.78       15.81      1.52 o 
  -4   4  15        1.32        2.13      0.80 o 
  -3   4  15       99.11       97.34      2.09 o 
  -2   4  15        0.64        1.14      0.59 o 
  -1   4  15       58.68       48.94      2.02 o 
   0   4  15        3.78        3.10      0.59 o 
   1   4  15        1.47        0.32      0.65 o 
   2   4  15        0.25        0.76      0.60 o 
   3   4  15        3.91        3.90      0.91 o 
   4   4  15        2.16        2.27      0.82 o 
   5   4  15        0.45        1.64      0.91 o 
   6   4  15        4.39        5.93      1.37 o 
   7   4  15        0.64        2.91      1.78 o 
  -7   5  15        0.37        0.78      1.19 o 
  -6   5  15        1.22        1.20      1.27 o 
  -5   5  15        4.17        2.35      1.04 o 
  -4   5  15        0.23        1.59      0.88 o 
  -3   5  15        6.46        8.59      1.05 o 
  -2   5  15        0.06        0.28      0.58 o 
  -1   5  15       13.04       14.55      0.93 o 
   0   5  15        0.17       -0.03      0.54 o 
   1   5  15        3.41        2.85      1.08 o 
   2   5  15        6.95        6.74      1.78 o 
   3   5  15        5.19        5.97      1.45 o 
   4   5  15        1.77        0.53      1.20 o 
   5   5  15        0.36        1.07      1.39 o 
   6   5  15        6.84        1.99      1.20 o 
   7   5  15        0.27       -1.45      1.45 o 
  -6   6  15        0.08        0.16      1.13 o 
  -5   6  15        3.59        3.17      1.50 o 
  -4   6  15        0.42        1.24      0.99 o 
  -3   6  15        6.34        5.52      1.02 o 
  -2   6  15       17.23       21.03      1.45 o 
  -1   6  15        0.01        0.25      0.90 o 
   0   6  15       11.92       11.65      1.33 o 
   1   6  15        0.64        0.03      1.10 o 
   2   6  15       10.03        7.09      1.58 o 
   3   6  15        0.43        1.68      1.35 o 
   4   6  15        4.63        4.25      1.47 o 
   5   6  15        6.48        3.80      3.07 o 
   6   6  15        0.02        1.01      3.31 o 
  -4   7  15        3.03        0.77      1.51 o 
  -3   7  15        0.97       -0.09      1.36 o 
  -2   7  15        0.12        0.61      1.47 o 
  -1   7  15        0.12        0.91      1.08 o 
   0   7  15       11.39       11.72      1.48 o 
   1   7  15        5.43        6.20      1.55 o 
   2   7  15        1.64        2.10      2.26 o 
   3   7  15       11.22       13.00      1.94 o 
   4   7  15        0.71        2.59      1.62 o 
  -2   8  15        4.13        3.56      2.59 o 
  -1   8  15        4.12        2.42      5.33 o 
   0   8  15        1.10        3.72      2.59 o 
   1   8  15        2.61        0.92      1.51 o 
  -6   0  16        2.98        2.42      1.78 o 
  -5   0  16       51.02       44.30      3.72 o 
  -4   0  16      225.43      231.34      4.13 o 
  -3   0  16      321.98      341.32      5.20 o 
  -2   0  16      313.78      312.66      4.36 o 
  -1   0  16       49.95       52.38      1.99 o 
   0   0  16      105.71      100.27      3.29 o 
   1   0  16      392.63      395.65      6.10 o 
   2   0  16       27.18       29.54      2.26 o 
   3   0  16      207.24      189.63      4.49 o 
   4   0  16      534.94      585.07     13.09 o 
   5   0  16       16.60       16.97      2.10 o 
   6   0  16        4.57        6.47      1.78 o 
   7   0  16       11.06       15.52      2.59 o 
  -7   1  16        1.16        2.10      1.62 o 
  -6   1  16       60.39       52.58      2.68 o 
  -5   1  16       43.12       45.11      1.74 o 
  -4   1  16        4.24        3.73      0.70 o 
  -3   1  16      197.80      186.42      2.67 o 
  -2   1  16      491.48      493.04      4.80 o 
  -1   1  16        2.65        3.10      0.68 o 
   0   1  16        1.37        2.05      0.60 o 
   1   1  16       70.98       64.41      1.34 o 
   2   1  16       72.59       71.10      1.44 o 
   3   1  16      239.12      265.54      3.22 o 
   4   1  16       43.37       41.30      4.12 o 
   5   1  16       31.82       29.26      2.59 o 
   6   1  16        8.69       18.59      2.42 o 
   7   1  16       10.15       14.06      2.42 o 
   8   1  16        1.87        2.75      1.94 o 
  -8   2  16        2.22        3.56      1.94 o 
  -7   2  16        0.48        0.81      1.45 o 
  -6   2  16        0.05        0.89      1.05 o 
  -5   2  16       15.46       15.42      1.21 o 
  -4   2  16       12.98       12.18      1.18 o 
  -3   2  16       40.80       38.59      1.43 o 
  -2   2  16        7.90        6.72      0.72 o 
  -1   2  16       42.04       39.44      1.73 o 
   0   2  16      137.08      121.68      2.46 o 
   1   2  16        7.27        4.55      0.85 o 
   2   2  16       41.78       36.25      1.37 o 
   3   2  16        6.08        3.42      0.80 o 
   4   2  16        0.64        2.29      0.81 o 
   5   2  16        6.64        2.91      1.45 o 
   6   2  16        7.13        5.50      1.78 o 
   7   2  16        2.82        0.65      1.62 o 
   8   2  16        0.58        0.81      1.78 o 
  -8   3  16        2.65        2.42      1.78 o 
  -7   3  16        1.73        2.75      2.02 o 
  -6   3  16        1.62        0.53      1.19 o 
  -5   3  16       26.24       29.41      1.72 o 
  -4   3  16       17.20       22.10      1.18 o 
  -3   3  16       16.42       15.96      0.96 o 
  -2   3  16       49.22       48.54      1.52 o 
  -1   3  16        9.91        8.05      0.89 o 
   0   3  16        4.79        5.31      0.76 o 
   1   3  16       13.41       11.20      0.93 o 
   2   3  16        3.96        4.20      0.73 o 
   3   3  16       21.99       22.45      1.36 o 
   4   3  16        0.94        1.88      0.86 o 
   5   3  16       32.49       31.48      1.72 o 
   6   3  16        0.14        0.48      1.45 o 
   7   3  16        0.37        1.94      1.62 o 
   8   3  16        1.23        1.62      1.78 o 
  -7   4  16        1.61        1.37      1.54 o 
  -6   4  16        2.35        3.52      1.12 o 
  -5   4  16        1.61        1.25      0.90 o 
  -4   4  16       17.20       20.74      1.34 o 
  -3   4  16       59.75       61.76      1.74 o 
  -2   4  16       10.87       10.17      1.00 o 
  -1   4  16       62.26       64.25      1.63 o 
   0   4  16       56.36       63.16      1.61 o 
   1   4  16       21.46       20.38      1.47 o 
   2   4  16        0.57        0.70      0.64 o 
   3   4  16       13.76       13.53      1.21 o 
   4   4  16       43.89       43.62      1.94 o 
   5   4  16        1.30        2.38      0.96 o 
   6   4  16        6.53        8.51      1.78 o 
   7   4  16        1.24        0.65      1.78 o 
  -6   5  16        0.54       -0.64      1.22 o 
  -5   5  16        6.64        5.09      1.23 o 
  -4   5  16        1.38        0.13      0.94 o 
  -3   5  16        0.15        0.21      0.78 o 
  -2   5  16       26.81       28.57      1.46 o 
  -1   5  16       65.38       68.51      2.00 o 
   0   5  16        1.65        1.61      0.96 o 
   1   5  16       15.08       16.07      1.11 o 
   3   5  16        8.32        9.27      1.61 o 
   4   5  16        6.96        3.79      1.04 o 
   5   5  16        9.06        9.60      1.64 o 
   6   5  16        1.30        0.74      1.62 o 
  -5   6  16        1.80        0.97      1.14 o 
  -4   6  16       29.91       28.84      3.75 o 
  -3   6  16        3.89        2.08      0.96 o 
  -2   6  16        0.41       -0.45      0.89 o 
  -1   6  16        4.64        5.19      0.93 o 
   0   6  16        5.41        5.64      1.25 o 
   1   6  16       23.10       24.40      1.77 o 
   2   6  16        0.15       -0.53      1.20 o 
   3   6  16       23.45       22.66      2.27 o 
   4   6  16        0.12        0.27      1.32 o 
   5   6  16        1.38        1.28      1.47 o 
  -4   7  16        0.32        0.02      1.15 o 
  -3   7  16        3.46        2.79      1.15 o 
  -2   7  16        3.34        3.05      1.19 o 
  -1   7  16        0.90        1.03      1.15 o 
   0   7  16        2.83        5.14      1.28 o 
   1   7  16        4.08        5.81      1.67 o 
   2   7  16       16.04       16.29      2.21 o 
   3   7  16        0.02        1.65      2.02 o 
   4   7  16        1.31       -1.54      1.70 o 
  -6   1  17        1.11        3.19      1.20 o 
  -5   1  17        5.12        2.82      0.85 o 
  -4   1  17        0.06       -0.37      0.68 o 
  -3   1  17      154.77      155.36      2.88 o 
  -2   1  17       62.47       62.94      1.61 o 
  -1   1  17       32.43       33.35      1.26 o 
   0   1  17      180.38      170.73      2.78 o 
   1   1  17        1.64        2.01      0.54 o 
   2   1  17        5.11        6.26      0.81 o 
   3   1  17        1.58        1.46      0.73 o 
   4   1  17        7.93        8.82      1.78 o 
   5   1  17       14.51       16.00      2.26 o 
   6   1  17        7.77        6.79      1.94 o 
   7   1  17        2.25        1.29      1.78 o 
   8   1  17        0.13       -1.78      1.78 o 
  -8   2  17        0.83        2.26      1.78 o 
  -7   2  17        0.07        0.00      1.45 o 
  -6   2  17        5.14        9.78      1.59 o 
  -5   2  17        1.73        2.32      0.87 o 
  -4   2  17       46.54       53.84      1.64 o 
  -3   2  17        3.66        2.36      0.78 o 
  -2   2  17       16.61       15.59      0.98 o 
  -1   2  17      268.40      258.83      3.92 o 
   0   2  17       94.02       95.10      2.19 o 
   1   2  17       39.30       38.89      1.46 o 
   2   2  17       32.29       36.63      2.08 o 
   3   2  17      120.55      123.64      4.83 o 
   4   2  17        1.98        2.86      1.16 o 
   5   2  17        1.33       -1.13      1.29 o 
   6   2  17       16.14       15.36      2.42 o 
   7   2  17        1.10        2.42      1.78 o 
   8   2  17        2.27        1.29      1.94 o 
  -8   3  17        0.19        1.62      1.78 o 
  -7   3  17        9.98       10.93      2.75 o 
  -6   3  17        2.34        3.07      2.06 o 
  -5   3  17        3.33        2.25      0.94 o 
  -4   3  17        5.85        6.81      0.99 o 
  -3   3  17       25.96       25.18      1.11 o 
  -2   3  17       13.81       16.54      1.10 o 
  -1   3  17        9.55        8.77      0.80 o 
   0   3  17       24.01       22.00      1.22 o 
   1   3  17       73.45       76.10      2.03 o 
   2   3  17       85.31       87.10      2.19 o 
   3   3  17        5.87        7.30      1.72 o 
   4   3  17       21.09       22.74      1.51 o 
   5   3  17       20.59       26.05      3.39 o 
   6   3  17        5.32        5.01      1.78 o 
   7   3  17        3.07        6.14      2.10 o 
  -7   4  17        0.02       -1.03      1.04 o 
  -6   4  17        3.70        2.93      1.22 o 
  -5   4  17        5.46        4.42      1.16 o 
  -4   4  17        0.48        0.78      0.78 o 
  -3   4  17        4.22        3.19      0.86 o 
  -2   4  17        3.90        5.17      1.40 o 
  -1   4  17        6.39        6.09      0.75 o 
   0   4  17        0.22        0.78      0.64 o 
   1   4  17        0.42        0.87      0.66 o 
   2   4  17       14.63       12.12      1.20 o 
   3   4  17        6.69       10.20      1.16 o 
   4   4  17       46.14       53.90      2.30 o 
   5   4  17        0.03       -0.91      0.91 o 
   6   4  17        5.85        7.60      2.10 o 
   7   4  17        0.22        1.45      1.78 o 
  -6   5  17        2.81        1.47      1.34 o 
  -5   5  17        3.85        3.86      1.13 o 
  -4   5  17        7.53        9.38      1.56 o 
  -3   5  17        0.63        1.39      0.86 o 
  -2   5  17        4.63        3.58      0.91 o 
  -1   5  17        8.73        8.44      1.00 o 
   0   5  17        1.99        3.79      0.87 o 
   1   5  17       17.66       16.74      1.23 o 
   2   5  17        0.81       -0.04      1.21 o 
   3   5  17       19.64       17.19      2.54 o 
   4   5  17        1.26       -0.57      0.94 o 
   5   5  17        4.07        5.22      1.20 o 
   6   5  17        0.06        0.10      2.42 o 
  -5   6  17        3.54        3.86      1.31 o 
  -4   6  17        4.92        5.57      1.28 o 
  -3   6  17        0.00       -0.67      0.86 o 
  -2   6  17        5.59        8.84      1.15 o 
  -1   6  17        5.68        9.20      1.13 o 
   0   6  17        4.51        4.58      1.15 o 
   1   6  17        1.26        1.81      1.20 o 
   2   6  17       15.38       15.18      1.94 o 
   3   6  17        3.03        2.68      1.43 o 
   4   6  17        1.49       -0.19      1.37 o 
   5   6  17        0.23        1.36      1.59 o 
  -3   7  17        0.65       -0.56      2.27 o 
  -2   7  17       17.44       22.93      1.61 o 
  -1   7  17        0.11        2.79      1.26 o 
   0   7  17        7.31        6.35      1.39 o 
   1   7  17        5.65        7.11      1.79 o 
   2   7  17        0.90        2.96      2.59 o 
   3   7  17        0.12        1.17      1.54 o 
  -6   0  18       12.37       10.35      2.75 o 
  -5   0  18        3.88        5.33      2.10 o 
  -4   0  18       23.84       17.94      2.91 o 
  -3   0  18      148.15      136.28      6.47 o 
  -2   0  18        3.41        2.64      1.08 o 
  -1   0  18      642.82      664.63      8.57 o 
   0   0  18       15.05       14.30      1.55 o 
   1   0  18      110.12      112.55      3.45 o 
   2   0  18      198.66      209.74      4.92 o 
   3   0  18        3.11        0.00      0.97 o 
   4   0  18       45.54       52.70      3.39 o 
   5   0  18       19.41       26.67      2.75 o 
   6   0  18       16.75       19.72      2.75 o 
  -6   1  18        0.17        0.85      1.16 o 
  -5   1  18        0.21        0.40      0.91 o 
  -4   1  18        7.52        8.39      0.89 o 
  -3   1  18        0.09        0.58      0.60 o 
  -2   1  18      114.96      112.89      2.46 o 
  -1   1  18        2.64        3.69      1.24 o 
   0   1  18       47.58       53.21      2.82 o 
   1   1  18      115.63      121.15      2.48 o 
   2   1  18        0.01       -0.72      0.72 o 
   3   1  18        0.59       -0.17      0.80 o 
   4   1  18        9.57       15.76      2.10 o 
   5   1  18       92.21       95.71      4.69 o 
   6   1  18        4.04        5.50      1.94 o 
   7   1  18        0.68        1.29      1.78 o 
   8   1  18        1.89        2.26      2.26 o 
  -8   2  18        0.74       -0.48      1.78 o 
  -7   2  18        0.94       -1.45      1.45 o 
  -6   2  18        4.31        5.22      1.86 o 
  -5   2  18       14.19       17.02      1.30 o 
  -4   2  18        9.59       12.00      1.19 o 
  -3   2  18        0.01        0.96      0.59 o 
  -2   2  18        8.14        5.89      0.77 o 
  -1   2  18        0.40        0.16      0.62 o 
   0   2  18        0.02        0.24      0.61 o 
   1   2  18      109.84       95.59      2.28 o 
   2   2  18        0.87        0.81      0.70 o 
   3   2  18       43.32       44.70      1.96 o 
   4   2  18       34.37       27.31      4.28 o 
   5   2  18        0.25       -0.32      1.29 o 
   6   2  18        1.77        0.16      1.62 o 
   7   2  18        6.81        7.92      2.26 o 
  -7   3  18        4.78        7.09      2.02 o 
  -6   3  18        0.38        0.28      0.99 o 
  -5   3  18       33.23       34.49      1.92 o 
  -4   3  18        1.29        1.89      0.82 o 
  -3   3  18        1.42        1.41      0.66 o 
  -2   3  18        1.48        2.52      0.68 o 
  -1   3  18       18.96       18.86      1.06 o 
   0   3  18       35.03       29.12      1.39 o 
   1   3  18        2.05        2.13      0.78 o 
   2   3  18       40.45       35.71      1.52 o 
   3   3  18        9.61        5.92      1.08 o 
   4   3  18        1.87        1.23      0.94 o 
   5   3  18        0.36        0.78      2.18 o 
   6   3  18        7.93        6.14      1.94 o 
   7   3  18        2.95        1.29      1.78 o 
  -7   4  18        0.15       -1.00      1.16 o 
  -6   4  18        4.81        4.70      1.33 o 
  -5   4  18        2.72        2.63      1.08 o 
  -4   4  18        0.44        0.35      0.81 o 
  -3   4  18       10.08       10.94      1.01 o 
  -2   4  18       56.54       60.51      2.02 o 
  -1   4  18        7.10        5.65      0.87 o 
   0   4  18       22.30       20.12      1.26 o 
   1   4  18       44.84       41.21      1.64 o 
   2   4  18        7.22        6.40      1.47 o 
   3   4  18        0.03       -0.48      0.90 o 
   4   4  18        3.70        2.41      1.02 o 
   5   4  18        8.46        6.40      1.28 o 
   6   4  18        1.49        0.32      1.62 o 
  -6   5  18        0.30        1.03      1.26 o 
  -5   5  18        0.08       -0.13      1.01 o 
  -4   5  18        1.47        1.77      1.07 o 
  -3   5  18       23.25       24.63      1.54 o 
  -2   5  18        0.04       -0.75      0.75 o 
  -1   5  18        9.84        9.42      1.10 o 
   0   5  18       33.87       31.56      1.54 o 
   1   5  18        2.87        3.41      0.93 o 
   2   5  18        4.64        5.12      1.12 o 
   3   5  18        3.57        1.50      1.80 o 
   4   5  18        6.62        8.65      1.73 o 
   5   5  18        0.20        0.65      1.05 o 
  -4   6  18        0.03        0.96      1.14 o 
  -3   6  18        0.23        1.31      0.96 o 
  -2   6  18        0.23        0.31      0.89 o 
  -1   6  18        3.83        3.49      1.00 o 
   0   6  18        1.36        1.34      0.88 o 
   1   6  18        5.25        4.63      1.47 o 
   2   6  18        1.69        0.84      1.47 o 
   3   6  18        7.21        5.90      3.96 o 
   4   6  18        0.98        1.08      1.47 o 
  -2   7  18        0.00        0.61      1.01 o 
  -1   7  18        7.49        8.76      1.74 o 
   0   7  18        5.06        4.41      1.39 o 
   1   7  18        0.04       -0.32      1.35 o 
   2   7  18        0.12        1.11      1.51 o 
  -6   1  19        1.09       -0.65      1.94 o 
  -5   1  19       41.61       46.32      2.23 o 
  -4   1  19       28.73       29.27      1.53 o 
  -3   1  19       43.91       39.43      1.65 o 
  -2   1  19      142.55      150.94      2.99 o 
  -1   1  19       13.97       15.69      1.14 o 
   0   1  19        0.71        0.02      0.61 o 
   1   1  19        3.12        3.91      0.99 o 
   2   1  19       12.50       14.21      1.38 o 
   3   1  19       35.90       40.35      3.07 o 
   4   1  19        5.13        6.90      1.54 o 
   5   1  19       13.85       10.83      2.26 o 
   6   1  19        0.98       -0.32      1.62 o 
   7   1  19        6.62        8.24      2.42 o 
  -7   2  19        0.28       -0.32      1.62 o 
  -6   2  19        8.71       10.73      1.75 o 
  -5   2  19        0.89        0.70      0.85 o 
  -4   2  19       24.07       27.30      1.51 o 
  -3   2  19       99.67       98.23      2.21 o 
  -2   2  19        4.02        3.45      0.71 o 
  -1   2  19       56.22       57.89      2.12 o 
   0   2  19       19.00       20.30      1.28 o 
   1   2  19      106.33      103.89      3.40 o 
   2   2  19        3.41        3.97      0.81 o 
   3   2  19       20.10       20.61      1.86 o 
   4   2  19       55.61       60.65      2.95 o 
   5   2  19        0.18       -0.65      1.45 o 
   6   2  19        0.73        0.65      1.62 o 
   7   2  19        0.64        2.26      1.94 o 
  -7   3  19        0.78        1.04      1.40 o 
  -6   3  19        2.19        1.75      1.12 o 
  -5   3  19        8.95        5.89      1.24 o 
  -4   3  19        0.00        0.59      0.81 o 
  -3   3  19        0.64        1.86      0.71 o 
  -2   3  19        7.06        8.58      1.01 o 
  -1   3  19       35.97       41.11      1.95 o 
   0   3  19       69.27       65.01      2.47 o 
   1   3  19       22.41       27.88      2.19 o 
   2   3  19       84.32       86.09      2.77 o 
   3   3  19       13.56       17.34      1.48 o 
   4   3  19        0.65        1.44      1.22 o 
   5   3  19        8.07       13.58      2.42 o 
   6   3  19        1.53        0.97      1.78 o 
   7   3  19        2.30        3.56      2.26 o 
  -6   4  19        0.35        1.69      1.16 o 
  -5   4  19        7.61        9.00      1.39 o 
  -4   4  19        4.65        5.04      1.06 o 
  -3   4  19        3.76        3.79      0.85 o 
  -2   4  19        0.72       -0.29      0.77 o 
  -1   4  19        7.07        4.80      0.87 o 
   0   4  19        1.00        0.61      0.70 o 
   1   4  19       33.64       33.81      1.59 o 
   2   4  19        6.65        5.82      1.03 o 
   3   4  19        6.09        4.57      1.09 o 
   4   4  19        0.71       -0.02      0.99 o 
   5   4  19        1.23       -0.52      1.29 o 
   6   4  19        3.50        2.10      1.94 o 
  -5   5  19        0.00       -0.94      0.94 o 
  -4   5  19        0.35        1.06      1.07 o 
  -3   5  19        1.04        0.29      0.89 o 
  -2   5  19        9.83        9.70      1.18 o 
  -1   5  19        0.17        0.28      0.78 o 
   0   5  19       10.92        7.28      1.07 o 
   1   5  19        1.64        2.00      0.89 o 
   2   5  19        4.10        6.47      1.20 o 
   3   5  19        0.16       -1.21      1.58 o 
   4   5  19        0.09        1.14      1.53 o 
   5   5  19        3.14        2.26      1.30 o 
  -4   6  19        1.99        1.35      1.18 o 
  -3   6  19        2.42        3.75      1.11 o 
  -2   6  19        0.01        0.34      0.90 o 
  -1   6  19        0.91        0.34      0.91 o 
   0   6  19        7.56        7.88      1.13 o 
   1   6  19        0.44       -0.91      0.91 o 
   2   6  19        3.40        5.08      1.16 o 
   3   6  19        0.26       -0.16      1.01 o 
   4   6  19        0.52        2.09      1.16 o 
  -1   7  19        2.00        4.56      1.18 o 
   0   7  19        4.38        5.87      1.45 o 
   1   7  19        2.28        2.81      1.63 o 
  -6   0  20       12.11       10.51      2.91 o 
  -5   0  20        0.41        0.16      1.78 o 
  -4   0  20        6.05        6.79      2.26 o 
  -3   0  20       59.68       59.49      4.69 o 
  -2   0  20       63.58       64.18      4.69 o 
  -1   0  20      108.52      112.36      5.98 o 
   0   0  20      175.07      168.78      5.82 o 
   1   0  20        5.85        5.86      1.54 o 
   2   0  20       73.92       73.15      3.06 o 
   3   0  20      211.12      224.12     12.04 o 
   4   0  20        1.14        2.42      1.78 o 
  -6   1  20        1.63       -0.32      1.78 o 
  -5   1  20        1.85        1.37      1.43 o 
  -4   1  20        0.51        2.37      1.43 o 
  -3   1  20       50.68       54.57      1.93 o 
  -2   1  20       12.31       15.54      1.19 o 
  -1   1  20        1.65        0.93      1.06 o 
   0   1  20       23.44       23.84      1.64 o 
   1   1  20       88.49      100.87      3.02 o 
   2   1  20       31.56       36.36      1.97 o 
   3   1  20        7.33        7.35      1.23 o 
   4   1  20      111.70      123.35      6.30 o 
   5   1  20        8.99        9.86      2.26 o 
   6   1  20        0.85        0.81      1.78 o 
   7   1  20        1.77        2.59      2.26 o 
  -6   2  20        0.02        0.27      1.22 o 
  -5   2  20        4.94        4.74      1.28 o 
  -4   2  20        1.40        1.40      1.00 o 
  -3   2  20        0.42        0.65      0.74 o 
  -2   2  20       33.05       32.10      1.36 o 
  -1   2  20        4.65        4.58      0.83 o 
   0   2  20        0.36        0.82      0.72 o 
   1   2  20        5.56        5.94      0.93 o 
   2   2  20        0.13       -0.77      0.77 o 
   3   2  20       11.95       14.81      1.82 o 
   4   2  20       12.27       14.95      1.82 o 
   5   2  20        0.01       -0.65      1.45 o 
   6   2  20        2.64        4.04      2.10 o 
   7   2  20        6.46       10.67      2.75 o 
  -6   3  20        0.40        2.69      1.47 o 
  -5   3  20        0.16        1.84      1.20 o 
  -4   3  20        2.79        3.92      1.00 o 
  -3   3  20        4.14        3.33      0.94 o 
  -2   3  20        0.01        0.01      0.77 o 
  -1   3  20        1.36        1.57      0.81 o 
   0   3  20        5.40        3.59      1.17 o 
   1   3  20        2.79        0.51      0.78 o 
   2   3  20        6.44        3.45      0.89 o 
   3   3  20        8.11        8.50      2.00 o 
   4   3  20        3.38        1.88      1.35 o 
   5   3  20        0.36        0.16      1.62 o 
   6   3  20        0.16       -0.16      1.62 o 
  -6   4  20        0.11        1.26      1.21 o 
  -5   4  20        5.66        5.63      1.31 o 
  -4   4  20       21.00       21.62      1.56 o 
  -3   4  20        3.46        5.15      0.93 o 
  -2   4  20       12.00       11.60      1.24 o 
  -1   4  20       15.93       15.24      1.30 o 
   0   4  20        6.18        6.02      0.98 o 
   1   4  20        0.12       -0.75      0.77 o 
   2   4  20       15.31       11.65      1.39 o 
   3   4  20       20.24       18.29      1.58 o 
   4   4  20        2.02        1.43      1.09 o 
   5   4  20        0.16       -0.66      1.37 o 
  -5   5  20        2.32        2.12      1.21 o 
  -4   5  20        3.25        2.94      1.20 o 
  -3   5  20       15.11       17.70      1.64 o 
  -2   5  20        6.93        5.32      1.04 o 
  -1   5  20        0.91        1.68      1.05 o 
   0   5  20       14.85       15.13      1.28 o 
   1   5  20        4.45        6.07      1.04 o 
   2   5  20       10.75       12.16      1.44 o 
   3   5  20        1.57        1.08      1.55 o 
   4   5  20        6.33        5.27      2.12 o 
  -3   6  20        0.06       -0.55      0.89 o 
  -2   6  20        8.11        7.30      1.21 o 
  -1   6  20       11.13       14.47      1.43 o 
   0   6  20       11.32       13.96      1.73 o 
   1   6  20        1.26       -0.30      1.26 o 
   2   6  20        0.90        0.22      1.03 o 
   3   6  20        3.89        4.44      1.26 o 
  -6   1  21        1.85       -1.78      1.94 o 
  -5   1  21       14.03       13.74      2.17 o 
  -4   1  21       12.96       12.25      2.00 o 
  -3   1  21        0.90        0.69      2.34 o 
  -2   1  21       11.45        9.47      1.36 o 
  -1   1  21        2.87        1.65      0.92 o 
   0   1  21       42.97       39.91      2.82 o 
   1   1  21        6.18        6.69      1.26 o 
   2   1  21        0.91        0.16      0.95 o 
   3   1  21        2.70       -0.12      2.22 o 
   4   1  21       11.80       10.67      2.26 o 
   5   1  21       29.40       34.11      3.39 o 
   6   1  21        6.99        5.33      2.10 o 
  -6   2  21        7.25        9.38      2.91 o 
  -5   2  21        7.88        9.61      1.50 o 
  -4   2  21        5.84        5.22      1.13 o 
  -3   2  21        0.30        0.27      0.80 o 
  -2   2  21       41.09       42.85      1.59 o 
  -1   2  21      131.35      127.40      2.91 o 
   0   2  21        2.70        2.03      0.83 o 
   1   2  21       41.79       40.85      2.11 o 
   2   2  21       35.81       32.18      1.95 o 
   3   2  21        6.05        4.78      3.64 o 
   4   2  21        6.99       12.07      1.82 o 
   5   2  21       15.15       23.76      3.07 o 
   6   2  21       25.21       19.72      3.07 o 
  -6   3  21        0.04       -1.28      1.28 o 
  -5   3  21        2.31        0.08      1.28 o 
  -4   3  21        0.70        1.18      0.94 o 
  -3   3  21       50.09       56.62      2.45 o 
  -2   3  21       44.05       38.22      1.96 o 
  -1   3  21       31.21       35.45      1.72 o 
   0   3  21       73.74       77.34      2.29 o 
   1   3  21       10.42       12.45      1.18 o 
   2   3  21        7.98        5.95      1.75 o 
   3   3  21       12.72       14.13      1.85 o 
   4   3  21       28.08       31.41      2.48 o 
   5   3  21        6.52        5.17      2.10 o 
   6   3  21        1.86        3.56      2.10 o 
  -5   4  21        0.02        0.48      1.15 o 
  -4   4  21       15.22       13.97      1.63 o 
  -3   4  21        0.90        0.13      0.80 o 
  -2   4  21       10.70       11.82      1.26 o 
  -1   4  21       13.84       14.51      1.33 o 
   0   4  21        7.45        7.68      1.12 o 
   1   4  21        0.04       -0.59      0.76 o 
   2   4  21        6.74        7.74      1.48 o 
   3   4  21       23.29       21.25      1.69 o 
   4   4  21        2.08        1.88      1.49 o 
   5   4  21        3.53        6.02      2.59 o 
  -4   5  21        0.88        1.06      1.15 o 
  -3   5  21        2.53        2.35      0.94 o 
  -2   5  21        6.13        8.20      1.22 o 
  -1   5  21        4.02        6.68      1.16 o 
   0   5  21        4.20        4.29      1.04 o 
   1   5  21        2.23        1.89      0.96 o 
   2   5  21        2.22        1.95      1.12 o 
   3   5  21        0.91       -0.66      1.03 o 
   4   5  21        0.60        0.95      1.18 o 
  -2   6  21        6.33        7.75      1.33 o 
  -1   6  21        0.97        0.01      1.21 o 
   0   6  21       13.50       16.02      1.50 o 
   1   6  21        0.00       -0.15      1.05 o 
   2   6  21        0.11       -1.13      1.13 o 
  -6   0  22        5.92        5.50      2.75 o 
  -5   0  22       47.91       59.49      5.17 o 
  -4   0  22        9.47       10.83      2.91 o 
  -3   0  22       96.44       96.35      5.98 o 
  -2   0  22      124.85      121.41      6.63 o 
  -1   0  22        0.59        1.29      1.62 o 
   0   0  22       67.68       72.59      5.17 o 
   1   0  22      158.47      156.17      7.44 o 
   2   0  22       14.33       21.18      3.39 o 
   3   0  22       18.71       21.99      3.39 o 
  -6   1  22        0.07        1.13      2.26 o 
  -5   1  22       16.01       17.13      2.39 o 
  -4   1  22       28.54       33.10      4.69 o 
  -3   1  22        5.89        5.08      1.65 o 
  -2   1  22        8.16        7.22      2.96 o 
  -1   1  22      100.94      101.27      2.66 o 
   0   1  22       38.48       36.71      2.07 o 
   1   1  22        5.55        5.71      1.23 o 
   2   1  22       78.96       77.27      2.78 o 
   3   1  22       26.08       28.97      4.20 o 
   4   1  22        5.55        3.56      1.94 o 
   5   1  22        0.22        0.00      1.78 o 
   6   1  22        4.17        4.85      2.26 o 
  -6   2  22        4.04        3.56      2.59 o 
  -5   2  22        0.07       -0.24      1.43 o 
  -4   2  22        8.77        7.94      1.40 o 
  -3   2  22        1.15        0.17      0.91 o 
  -2   2  22        9.12        8.59      1.15 o 
  -1   2  22       29.13       27.36      1.56 o 
   0   2  22        6.00        7.92      1.79 o 
   1   2  22       23.27       25.38      1.86 o 
   2   2  22       13.37       13.32      1.81 o 
   3   2  22        0.01       -1.20      1.20 o 
   4   2  22        0.07        1.57      1.43 o 
   5   2  22       15.02       15.20      2.75 o 
   6   2  22        0.08       -1.29      1.94 o 
  -5   3  22        0.00       -0.79      1.11 o 
  -4   3  22        0.00       -0.77      1.06 o 
  -3   3  22        0.08        0.58      0.92 o 
  -2   3  22       18.70       18.10      1.45 o 
  -1   3  22        3.63        3.15      0.94 o 
   0   3  22        1.88        2.35      0.86 o 
   1   3  22        0.80        0.18      0.81 o 
   2   3  22        0.03       -0.92      0.92 o 
   3   3  22        0.15        2.22      1.43 o 
   4   3  22        0.41        0.30      1.40 o 
   5   3  22        4.51        3.23      1.94 o 
  -5   4  22        1.10        1.13      1.23 o 
  -4   4  22        0.86        1.52      1.01 o 
  -3   4  22        3.08        2.10      1.17 o 
  -2   4  22        1.74        3.82      1.07 o 
  -1   4  22        0.99        0.98      0.87 o 
   0   4  22        3.38        3.04      0.96 o 
   1   4  22       12.47       13.72      1.98 o 
   2   4  22        2.41        0.50      1.03 o 
   3   4  22        0.78        3.45      1.18 o 
   4   4  22        2.53        0.62      1.49 o 
  -3   5  22        0.35        0.00      0.86 o 
  -2   5  22        0.10       -0.61      0.97 o 
  -1   5  22        3.60        3.44      1.13 o 
   0   5  22       25.10       32.41      2.26 o 
   1   5  22        2.32        1.36      1.12 o 
   2   5  22        9.32        7.93      1.39 o 
   3   5  22        0.63        2.23      1.21 o 
  -6   1  23        2.92        1.45      2.42 o 
  -5   1  23        0.63        1.20      1.65 o 
  -4   1  23        3.00        3.43      1.70 o 
  -3   1  23        5.96        2.62      1.54 o 
  -2   1  23        0.16        1.00      2.75 o 
  -1   1  23        0.05        0.05      1.19 o 
   0   1  23        2.06        2.87      1.10 o 
   1   1  23       15.42       14.46      1.64 o 
   2   1  23       24.59       24.86      1.97 o 
   3   1  23        1.45        1.21      1.36 o 
   4   1  23       27.75       26.35      3.07 o 
   5   1  23        2.87        3.23      2.10 o 
  -5   2  23        6.37        6.71      2.06 o 
  -4   2  23       11.61       10.68      2.16 o 
  -3   2  23        0.24        0.33      1.12 o 
  -2   2  23       15.53       13.33      2.65 o 
  -1   2  23        7.11        8.53      1.90 o 
   0   2  23       28.50       26.32      2.28 o 
   1   2  23        2.39        1.15      1.11 o 
   2   2  23       16.06       13.26      1.63 o 
   3   2  23       39.30       46.74      2.95 o 
   4   2  23        1.31        2.99      1.63 o 
   5   2  23        9.97        7.60      2.42 o 
  -5   3  23        4.01        0.68      2.83 o 
  -4   3  23        0.49        2.38      1.06 o 
  -3   3  23       22.30       23.25      1.69 o 
  -2   3  23        7.33        7.09      1.01 o 
  -1   3  23        0.44       -0.25      0.85 o 
   0   3  23        0.28        0.74      0.89 o 
   1   3  23       31.77       29.53      1.68 o 
   2   3  23       17.19       17.07      2.14 o 
   3   3  23        5.42        5.60      3.15 o 
   4   3  23       11.05       10.02      1.88 o 
  -4   4  23        3.28        3.71      1.16 o 
  -3   4  23        0.00        0.69      1.25 o 
  -2   4  23        3.12        2.81      1.56 o 
  -1   4  23        4.45        5.88      1.13 o 
   0   4  23        0.06        0.61      0.94 o 
   1   4  23        0.43        1.04      0.94 o 
   2   4  23        0.67        1.87      1.17 o 
   3   4  23        2.21        2.74      2.10 o 
  -2   5  23        4.78        4.83      1.24 o 
  -1   5  23        4.22        5.95      1.25 o 
   0   5  23        3.82        5.73      1.26 o 
   1   5  23        2.49        1.65      1.14 o 
   2   5  23        0.81        0.25      1.12 o 
  -5   0  24        8.65       14.06      3.56 o 
  -4   0  24        6.17        9.05      3.07 o 
  -3   0  24        2.76        2.26      2.10 o 
  -2   0  24       72.32       77.60      5.82 o 
  -1   0  24       51.77       53.35      5.01 o 
   0   0  24       17.07       15.52      3.23 o 
   1   0  24       65.70       73.72      5.50 o 
   2   0  24        1.06        0.97      1.94 o 
   3   0  24        2.03        2.26      2.26 o 
  -5   1  24        0.43       -0.92      1.54 o 
  -4   1  24        2.44        1.60      1.59 o 
  -3   1  24       27.85       25.39      2.80 o 
  -2   1  24        0.45        2.83      1.54 o 
  -1   1  24       17.78       24.33      2.74 o 
   0   1  24       40.12       39.73      3.64 o 
   1   1  24        1.52        2.37      1.21 o 
   2   1  24        1.79        0.82      1.15 o 
   3   1  24        2.95        4.44      1.58 o 
   4   1  24       12.01       13.09      2.75 o 
  -5   2  24        0.14        1.62      1.83 o 
  -4   2  24        0.39        1.94      1.71 o 
  -3   2  24        0.31        1.38      1.54 o 
  -2   2  24       11.68       17.30      1.76 o 
  -1   2  24        0.32       -0.99      0.99 o 
   0   2  24        0.22        0.93      1.44 o 
   1   2  24        0.03        1.33      1.13 o 
   2   2  24        1.04       -0.35      1.11 o 
   3   2  24       11.38       16.22      3.15 o 
   4   2  24        3.09        0.00      1.94 o 
  -4   3  24        1.82        1.28      1.12 o 
  -3   3  24        0.88        1.83      1.05 o 
  -2   3  24        1.83        0.71      0.87 o 
  -1   3  24        0.34       -0.04      0.94 o 
   0   3  24        5.08        3.68      1.32 o 
   1   3  24        0.53        0.75      1.16 o 
   2   3  24        0.93        1.21      1.94 o 
   3   3  24        1.09       -0.92      1.43 o 
   4   3  24        0.20        1.74      2.51 o 
  -3   4  24        0.78        0.42      1.02 o 
  -2   4  24        5.94        6.93      1.10 o 
  -1   4  24        8.14        6.81      1.29 o 
   0   4  24        9.54       12.01      2.36 o 
   1   4  24        0.22        1.03      0.98 o 
   2   4  24        1.48        1.25      1.47 o 
   3   4  24        4.67        2.56      1.73 o 
  -4   1  25        3.67        2.09      1.82 o 
  -3   1  25        2.09        2.49      1.65 o 
  -2   1  25        2.06        2.06      1.59 o 
  -1   1  25       15.74       15.32      2.39 o 
   0   1  25        9.09        8.14      2.83 o 
   1   1  25        2.02        1.78      1.59 o 
   2   1  25       15.68       17.30      4.53 o 
   3   1  25       12.27       13.74      3.39 o 
  -4   2  25        1.20       -0.04      1.70 o 
  -3   2  25       16.66       13.11      5.42 o 
  -2   2  25       37.62       38.60      2.45 o 
  -1   2  25        0.00       -0.46      0.96 o 
   0   2  25       21.55       19.28      1.95 o 
   1   2  25       28.29       27.15      3.01 o 
   2   2  25        6.80        5.57      1.58 o 
   3   2  25        1.17        2.36      1.67 o 
   4   2  25        2.77        2.91      2.26 o 
  -3   3  25        1.88        2.60      1.42 o 
  -2   3  25        0.99        2.03      1.15 o 
  -1   3  25       42.79       43.44      3.03 o 
   0   3  25       25.19       25.87      2.18 o 
   1   3  25        4.28        4.31      1.58 o 
   2   3  25        9.29       10.57      3.48 o 
   3   3  25        1.68        3.69      1.79 o 
  -1   4  25        6.60        7.75      1.63 o 
   0   4  25        3.92        3.14      1.19 o 
   1   4  25        9.45        9.58      1.67 o 
  -4   0  26       23.40       22.79      4.20 o 
  -3   0  26        0.10       -0.81      2.42 o 
  -2   0  26        9.45        7.76      3.07 o 
  -1   0  26        7.34        7.44      2.91 o 
   0   0  26        7.23        8.24      2.91 o 
   1   0  26        5.84        6.63      2.75 o 
   2   0  26        2.91        1.94      2.42 o 
  -3   1  26       10.86       12.78      2.40 o 
  -2   1  26        1.01       -0.14      1.51 o 
  -1   1  26        2.50        4.92      1.86 o 
   0   1  26        0.03        0.04      1.54 o 
   1   1  26        7.96        6.02      2.00 o 
   2   1  26       12.66       15.54      2.51 o 
   3   1  26        0.07       -1.94      2.42 o 
  -3   2  26        1.01        1.94      2.51 o 
  -2   2  26        0.02       -0.08      4.45 o 
  -1   2  26        0.23       -1.86      1.86 o 
   0   2  26        0.80        0.18      1.27 o 
   1   2  26        1.37        1.43      1.32 o 
   2   2  26        0.88        0.72      1.67 o 
  -2   3  26        0.14       -0.11      1.24 o 
  -1   3  26        0.01        0.14      1.33 o 
   0   3  26        7.93        9.65      1.93 o 
   1   3  26        6.12        7.84      1.73 o 
  -2   1  27        2.02        2.35      1.82 o 
  -1   1  27        0.00       -0.94      1.43 o 
   0   1  27       11.40       13.90      2.57 o 
   1   1  27        1.14        0.69      1.77 o 
   2   1  27        0.64        0.98      1.70 o 
  -1   2  27        3.98        6.31      2.09 o 
   0   2  27        0.67        2.74      1.63 o 
   1   2  27        2.75        4.04      1.98 o 
                                                 
